# Supplementary material for: Forest harvest dataset for northern Colorado Rocky Mountains (1984–2015) generated from a Landsat time series and existing forest harvest records
Source: Data Brief. 2017 Oct 19;15:724–7. doi: 10.1016/j.dib.2017.10.030 (PMC5671464; doi:10.1016/j.dib.2017.10.030)
Supplement: Supplementary file 2 — Supplementary material [file mmc2.zip]

Archive with 8 entries (8 files):
- NColorado_HarvestHistory/harvest_polygons.cpg
- NColorado_HarvestHistory/harvest_polygons.dbf
- NColorado_HarvestHistory/harvest_polygons.prj
- NColorado_HarvestHistory/harvest_polygons.sbn
- NColorado_HarvestHistory/harvest_polygons.sbx
- NColorado_HarvestHistory/harvest_polygons.shp
- NColorado_HarvestHistory/harvest_polygons.shp.xml
- NColorado_HarvestHistory/harvest_polygons.shx
