# Supplementary material for: Forest harvest dataset for northern Colorado Rocky Mountains (1984–2015) generated from a Landsat time series and existing forest harvest records
Source: Data Brief. 2017 Oct 19;15:724–7. doi: 10.1016/j.dib.2017.10.030 (PMC5671464; doi:10.1016/j.dib.2017.10.030)
Supplement: Supplementary file 2 — Supplementary material [file mmc2.zip › NColorado_HarvestHistory/harvest_polygons.prj]

PROJCS["WGS_1984_UTM_zone_13N",GEOGCS["GCS_WGS_1984",DATUM["D_WGS_1984",SPHEROID["WGS_1984",6378137.0,298.257223563]],PRIMEM["Greenwich",0.0],UNIT["Degree",0.0174532925199433]],PROJECTION["Transverse_Mercator"],PARAMETER["false_easting",500000.0],PARAMETER["false_northing",0.0],PARAMETER["central_meridian",-105.0],PARAMETER["scale_factor",0.9996],PARAMETER["latitude_of_origin",0.0],UNIT["Meter",1.0]]
