# Supplementary material for: Forest harvest dataset for northern Colorado Rocky Mountains (1984–2015) generated from a Landsat time series and existing forest harvest records
Source: Data Brief. 2017 Oct 19;15:724–7. doi: 10.1016/j.dib.2017.10.030 (PMC5671464; doi:10.1016/j.dib.2017.10.030)
Supplement: Supplementary file 2 — Supplementary material [file mmc2.zip › NColorado_HarvestHistory/harvest_polygons.shp.xml]

<metadata xml:lang="en"><Esri><CreaDate>20160728</CreaDate><CreaTime>13265100</CreaTime><ArcGISFormat>1.0</ArcGISFormat><SyncOnce>FALSE</SyncOnce><DataProperties><lineage><Process ToolSource="c:\program files (x86)\arcgis\desktop10.3\ArcToolbox\Toolboxes\Conversion Tools.tbx\RasterToPolygon" Date="20160721" Time="133007" Name="" export="">RasterToPolygon brt_bin_reclass_regiongroup_minmap11_majority4.tif C:\Users\nrel\Documents\Final_Model_Selection\scratch\brt_bin_minmap11_majorityfilter4_polygons.shp NO_SIMPLIFY Value</Process><Process ToolSource="c:\program files\arcgis\desktop10.3\ArcToolbox\Toolboxes\Data Management Tools.tbx\CalculateField" Date="20160727" Time="152739" Name="" export="">CalculateField HARVEST roaddist [NEAR_DIST] VB #</Process><Process ToolSource="c:\program files\arcgis\desktop10.3\ArcToolbox\Toolboxes\Data Management Tools.tbx\CalculateField" Date="20160728" Time="095017" Name="" export="">CalculateField HARVEST ownership NODATA VB #</Process><Process ToolSource="c:\program files\arcgis\desktop10.3\ArcToolbox\Toolboxes\Data Management Tools.tbx\CalculateField" Date="20160728" Time="095041" Name="" export="">CalculateField HARVEST ownership NODATA VB #</Process><Process ToolSource="c:\program files\arcgis\desktop10.3\ArcToolbox\Toolboxes\Data Management Tools.tbx\CalculateField" Date="20160728" Time="095111" Name="" export="">CalculateField HARVEST ownership "NODATA" VB #</Process><Process ToolSource="c:\program files\arcgis\desktop10.3\ArcToolbox\Toolboxes\Data Management Tools.tbx\CalculateField" Date="20160728" Time="101523" Name="" export="">CalculateField HARVEST state "WY" VB #</Process><Process ToolSource="c:\program files\arcgis\desktop10.3\ArcToolbox\Toolboxes\Data Management Tools.tbx\CalculateField" Date="20160728" Time="101541" Name="" export="">CalculateField HARVEST state "CO" VB #</Process><Process ToolSource="c:\program files\arcgis\desktop10.3\ArcToolbox\Toolboxes\Data Management Tools.tbx\CalculateField" Date="20160728" Time="131431" Name="" export="">CalculateField HARVEST ownership "BLM" VB #</Process><Process ToolSource="c:\program files\arcgis\desktop10.3\ArcToolbox\Toolboxes\Data Management Tools.tbx\CalculateField" Date="20160728" Time="131637" Name="" export="">CalculateField HARVEST ownership "STA" VB #</Process><Process ToolSource="c:\program files\arcgis\desktop10.3\ArcToolbox\Toolboxes\Data Management Tools.tbx\CalculateField" Date="20160728" Time="131710" Name="" export="">CalculateField HARVEST ownership "USFS" VB #</Process><Process ToolSource="c:\program files\arcgis\desktop10.3\ArcToolbox\Toolboxes\Data Management Tools.tbx\CalculateField" Date="20160728" Time="131811" Name="" export="">CalculateField HARVEST ownership "PRI" VB #</Process><Process ToolSource="c:\program files\arcgis\desktop10.3\ArcToolbox\Toolboxes\Data Management Tools.tbx\CalculateField" Date="20160728" Time="131902" Name="" export="">CalculateField HARVEST ownership "PRI" VB #</Process><Process ToolSource="c:\program files\arcgis\desktop10.3\ArcToolbox\Toolboxes\Data Management Tools.tbx\CalculateField" Date="20160728" Time="131931" Name="" export="">CalculateField HARVEST ownership "PRI" VB #</Process><Process ToolSource="c:\program files\arcgis\desktop10.3\ArcToolbox\Toolboxes\Data Management Tools.tbx\CalculateField" Date="20160728" Time="131952" Name="" export="">CalculateField HARVEST ownership "PRI" VB #</Process><Process ToolSource="c:\program files\arcgis\desktop10.3\ArcToolbox\Toolboxes\Data Management Tools.tbx\CalculateField" Date="20160728" Time="132043" Name="" export="">CalculateField HARVEST ownership "PRI" VB #</Process><Process ToolSource="c:\program files\arcgis\desktop10.3\ArcToolbox\Toolboxes\Data Management Tools.tbx\CalculateField" Date="20160728" Time="132417" Name="" export="">CalculateField HARVEST ownership "USFS" VB #</Process></lineage><itemProps><itemName Sync="TRUE">harvest_polygons</itemName><imsContentType Sync="TRUE">002</imsContentType><nativeExtBox><westBL Sync="TRUE">363014.486700</westBL><eastBL Sync="TRUE">467054.486700</eastBL><southBL Sync="TRUE">4373420.754400</southBL><northBL Sync="TRUE">4557230.754400</northBL><exTypeCode Sync="TRUE">1</exTypeCode></nativeExtBox><itemSize Sync="TRUE">1.065</itemSize><itemLocation><linkage Sync="TRUE">file://\\MAGNUS\C$\GIS\DEVELOP\Su16\Data\harvest_poly\harvest_polygons.shp</linkage><protocol Sync="TRUE">Local Area Network</protocol></itemLocation></itemProps><coordRef><type Sync="TRUE">Projected</type><geogcsn Sync="TRUE">GCS_WGS_1984</geogcsn><csUnits Sync="TRUE">Linear Unit: Meter (1.000000)</csUnits><projcsn Sync="TRUE">WGS_1984_UTM_Zone_13N</projcsn><peXml Sync="TRUE">&lt;ProjectedCoordinateSystem xsi:type='typens:ProjectedCoordinateSystem' xmlns:xsi='http://www.w3.org/2001/XMLSchema-instance' xmlns:xs='http://www.w3.org/2001/XMLSchema' xmlns:typens='http://www.esri.com/schemas/ArcGIS/10.3'&gt;&lt;WKT&gt;PROJCS[&amp;quot;WGS_1984_UTM_Zone_13N&amp;quot;,GEOGCS[&amp;quot;GCS_WGS_1984&amp;quot;,DATUM[&amp;quot;D_WGS_1984&amp;quot;,SPHEROID[&amp;quot;WGS_1984&amp;quot;,6378137.0,298.257223563]],PRIMEM[&amp;quot;Greenwich&amp;quot;,0.0],UNIT[&amp;quot;Degree&amp;quot;,0.0174532925199433]],PROJECTION[&amp;quot;Transverse_Mercator&amp;quot;],PARAMETER[&amp;quot;false_easting&amp;quot;,500000.0],PARAMETER[&amp;quot;false_northing&amp;quot;,0.0],PARAMETER[&amp;quot;central_meridian&amp;quot;,-105.0],PARAMETER[&amp;quot;scale_factor&amp;quot;,0.9996],PARAMETER[&amp;quot;latitude_of_origin&amp;quot;,0.0],UNIT[&amp;quot;Meter&amp;quot;,1.0],AUTHORITY[&amp;quot;EPSG&amp;quot;,32613]]&lt;/WKT&gt;&lt;XOrigin&gt;-5120900&lt;/XOrigin&gt;&lt;YOrigin&gt;-9998100&lt;/YOrigin&gt;&lt;XYScale&gt;450445547.3910538&lt;/XYScale&gt;&lt;ZOrigin&gt;-100000&lt;/ZOrigin&gt;&lt;ZScale&gt;10000&lt;/ZScale&gt;&lt;MOrigin&gt;-100000&lt;/MOrigin&gt;&lt;MScale&gt;10000&lt;/MScale&gt;&lt;XYTolerance&gt;0.001&lt;/XYTolerance&gt;&lt;ZTolerance&gt;0.001&lt;/ZTolerance&gt;&lt;MTolerance&gt;0.001&lt;/MTolerance&gt;&lt;HighPrecision&gt;true&lt;/HighPrecision&gt;&lt;WKID&gt;32613&lt;/WKID&gt;&lt;LatestWKID&gt;32613&lt;/LatestWKID&gt;&lt;/ProjectedCoordinateSystem&gt;</peXml></coordRef></DataProperties><SyncDate>20160811</SyncDate><SyncTime>10483500</SyncTime><ModDate>20160811</ModDate><ModTime>10491300</ModTime><scaleRange><minScale>625000</minScale><maxScale>5000</maxScale></scaleRange><ArcGISProfile>ItemDescription</ArcGISProfile></Esri><dataIdInfo><envirDesc Sync="TRUE">Microsoft Windows 7 Version 6.1 (Build 7601) Service Pack 1; Esri ArcGIS 10.3.1.4959</envirDesc><dataLang><languageCode value="eng" Sync="TRUE"/><countryCode value="USA" Sync="TRUE"/></dataLang><idCitation><resTitle Sync="TRUE">harvest_polygons</resTitle><presForm><PresFormCd value="005" Sync="TRUE"/></presForm></idCitation><spatRpType><SpatRepTypCd value="001" Sync="TRUE"/></spatRpType><dataExt><geoEle xmlns=""><GeoBndBox esriExtentType="search"><exTypeCode Sync="TRUE">1</exTypeCode><westBL Sync="TRUE">-106.632608</westBL><eastBL Sync="TRUE">-105.383234</eastBL><northBL Sync="TRUE">41.165744</northBL><southBL Sync="TRUE">39.499501</southBL></GeoBndBox></geoEle></dataExt><idPurp>The purpose of this dataset is to inform land managers on forest harvest history locations and environments.</idPurp><idAbs>&lt;DIV STYLE="text-align:Left;"&gt;&lt;DIV&gt;&lt;DIV&gt;&lt;P&gt;&lt;SPAN&gt;This dataset delineates harvest polygons from 1984 to 2015 within northern Colorado and southern Wyoming. Each harvest polygon has attributes indicating area (meters, kilometers, and acres), harvest year, distance to roads, average slope, average elevation, average aspect, count, land managemnt agency or ownership, state location, 10-digit hydrologic unit code (HUC), watershed name, and perimeter.&lt;/SPAN&gt;&lt;/P&gt;&lt;P&gt;&lt;SPAN&gt;Original Projection is WGS 84 / UTM zone 13N (EPSG: 32613)&lt;/SPAN&gt;&lt;/P&gt;&lt;P&gt;&lt;SPAN&gt;--Attributes--&lt;/SPAN&gt;&lt;/P&gt;&lt;P&gt;&lt;SPAN&gt;ID: unique idenfier&lt;/SPAN&gt;&lt;/P&gt;&lt;P&gt;&lt;SPAN&gt;Area: polygon area (square meters)&lt;/SPAN&gt;&lt;/P&gt;&lt;P&gt;&lt;SPAN&gt;roaddist: distance from nearest road (meters)&lt;/SPAN&gt;&lt;/P&gt;&lt;P&gt;&lt;SPAN&gt;year: year of harvest&lt;/SPAN&gt;&lt;/P&gt;&lt;P&gt;&lt;SPAN&gt;avg_elev: average elevation of harvest polygon (meters)&lt;/SPAN&gt;&lt;/P&gt;&lt;P&gt;&lt;SPAN&gt;avg_slope: average slope of harvest polygon (degrees)&lt;/SPAN&gt;&lt;/P&gt;&lt;P&gt;&lt;SPAN&gt;avg_aspect: average aspect of harvest polygon (degrees)&lt;/SPAN&gt;&lt;/P&gt;&lt;P&gt;&lt;SPAN&gt;county: county in which majority of harvest polygon falls (county names)&lt;/SPAN&gt;&lt;/P&gt;&lt;P&gt;&lt;SPAN&gt;ownership: management agency or ownership in which the harvest polygon falls (Bureau of Land Management (BLM), Local government (LOCAL), National Park Service (NPS), State (STA), Private Land (PRI), US Forest Service (USFS))&lt;/SPAN&gt;&lt;/P&gt;&lt;P&gt;&lt;SPAN&gt;state: abbreviation of state that majority of polygon falls into (Wyoming (WY), Colorado (CO))&lt;/SPAN&gt;&lt;/P&gt;&lt;P&gt;&lt;SPAN&gt;HUC10: 10-digit Hydrological Unit Code&lt;/SPAN&gt;&lt;/P&gt;&lt;P&gt;&lt;SPAN&gt;watershed: name of watershed corresponding to HUC10&lt;/SPAN&gt;&lt;/P&gt;&lt;P&gt;&lt;SPAN&gt;areaKM: area of harvest polygon (square kilometers)&lt;/SPAN&gt;&lt;/P&gt;&lt;P&gt;&lt;SPAN&gt;acres: area of harvest polygon (acres)&lt;/SPAN&gt;&lt;/P&gt;&lt;P&gt;&lt;SPAN&gt;perimeter: perimeter of polygon (meters)&lt;/SPAN&gt;&lt;/P&gt;&lt;P&gt;&lt;SPAN /&gt;&lt;/P&gt;&lt;/DIV&gt;&lt;/DIV&gt;&lt;/DIV&gt;</idAbs><idCredit>Data sources come from USGS, USFS, ColoradoView, Wyoming Geospatial Portal, and OpenStreetMap. Information required to process disturbance data came from NASA imagery and data from partner organizations including Bioenergy Alliance Network of the Rockies (BANR) Feedstock Supply Team and the Colorado Forest Restoration Institute (CFRI). Data processing and analysis was conducted by members of the NASA DEVELOP Program, Fort Collins node, in support of the Summer 2016 Rocky Mountain Agriculture project. 

NASA DEVELOP Team Members: Peder Engelstad (lead), Amandeep Vashisht, Stephanie Krail, Christopher Beddow.</idCredit><searchKeys><keyword>harvest</keyword><keyword>forest</keyword><keyword>disturbance</keyword><keyword>wyoming</keyword><keyword>colorado</keyword><keyword>Rocky Mountains</keyword></searchKeys></dataIdInfo><mdLang><languageCode value="eng" Sync="TRUE"/><countryCode value="USA" Sync="TRUE"/></mdLang><mdChar><CharSetCd value="004" Sync="TRUE"/></mdChar><distInfo><distFormat><formatName Sync="TRUE">Shapefile</formatName></distFormat><distTranOps><transSize Sync="TRUE">1.065</transSize></distTranOps></distInfo><mdHrLv><ScopeCd value="005" Sync="TRUE"/></mdHrLv><mdHrLvName Sync="TRUE">dataset</mdHrLvName><refSysInfo><RefSystem><refSysID><identCode code="32613" Sync="TRUE"/><idCodeSpace Sync="TRUE">EPSG</idCodeSpace><idVersion Sync="TRUE">8.6.2</idVersion></refSysID></RefSystem></refSysInfo><spatRepInfo><VectSpatRep><geometObjs Name="harvest_polygons"><geoObjTyp><GeoObjTypCd value="002" Sync="TRUE"/></geoObjTyp><geoObjCnt Sync="TRUE">3531</geoObjCnt></geometObjs><topLvl><TopoLevCd value="001" Sync="TRUE"/></topLvl></VectSpatRep></spatRepInfo><spdoinfo><ptvctinf><esriterm Name="harvest_polygons"><efeatyp Sync="TRUE">Simple</efeatyp><efeageom code="4" Sync="TRUE"/><esritopo Sync="TRUE">FALSE</esritopo><efeacnt Sync="TRUE">3531</efeacnt><spindex Sync="TRUE">TRUE</spindex><linrefer Sync="TRUE">FALSE</linrefer></esriterm></ptvctinf></spdoinfo><eainfo><detailed Name="harvest_polygons"><enttyp><enttypl Sync="TRUE">harvest_polygons</enttypl><enttypt Sync="TRUE">Feature Class</enttypt><enttypc Sync="TRUE">3531</enttypc></enttyp><attr><attrlabl Sync="TRUE">FID</attrlabl><attalias Sync="TRUE">FID</attalias><attrtype Sync="TRUE">OID</attrtype><attwidth Sync="TRUE">4</attwidth><atprecis Sync="TRUE">0</atprecis><attscale Sync="TRUE">0</attscale><attrdef Sync="TRUE">Internal feature number.</attrdef><attrdefs Sync="TRUE">Esri</attrdefs><attrdomv><udom Sync="TRUE">Sequential unique whole numbers that are automatically generated.</udom></attrdomv></attr><attr><attrlabl Sync="TRUE">Shape</attrlabl><attalias Sync="TRUE">Shape</attalias><attrtype Sync="TRUE">Geometry</attrtype><attwidth Sync="TRUE">0</attwidth><atprecis Sync="TRUE">0</atprecis><attscale Sync="TRUE">0</attscale><attrdef Sync="TRUE">Feature geometry.</attrdef><attrdefs Sync="TRUE">Esri</attrdefs><attrdomv><udom Sync="TRUE">Coordinates defining the features.</udom></attrdomv></attr><attr><attrlabl Sync="TRUE">ID</attrlabl><attalias Sync="TRUE">ID</attalias><attrtype Sync="TRUE">Integer</attrtype><attwidth Sync="TRUE">10</attwidth><atprecis Sync="TRUE">10</atprecis><attscale Sync="TRUE">0</attscale></attr><attr><attrlabl Sync="TRUE">Area</attrlabl><attalias Sync="TRUE">Area</attalias><attrtype Sync="TRUE">Single</attrtype><attwidth Sync="TRUE">13</attwidth><atprecis Sync="TRUE">0</atprecis><attscale Sync="TRUE">0</attscale></attr><attr><attrlabl Sync="TRUE">roaddist</attrlabl><attalias Sync="TRUE">roaddist</attalias><attrtype Sync="TRUE">Single</attrtype><attwidth Sync="TRUE">13</attwidth><atprecis Sync="TRUE">0</atprecis><attscale Sync="TRUE">0</attscale></attr><attr><attrlabl Sync="TRUE">year</attrlabl><attalias Sync="TRUE">year</attalias><attrtype Sync="TRUE">SmallInteger</attrtype><attwidth Sync="TRUE">5</attwidth><atprecis Sync="TRUE">5</atprecis><attscale Sync="TRUE">0</attscale></attr><attr><attrlabl Sync="TRUE">avg_elev</attrlabl><attalias Sync="TRUE">avg_elev</attalias><attrtype Sync="TRUE">Single</attrtype><attwidth Sync="TRUE">13</attwidth><atprecis Sync="TRUE">0</atprecis><attscale Sync="TRUE">0</attscale></attr><attr><attrlabl Sync="TRUE">avg_slope</attrlabl><attalias Sync="TRUE">avg_slope</attalias><attrtype Sync="TRUE">Single</attrtype><attwidth Sync="TRUE">13</attwidth><atprecis Sync="TRUE">0</atprecis><attscale Sync="TRUE">0</attscale></attr><attr><attrlabl Sync="TRUE">avg_aspect</attrlabl><attalias Sync="TRUE">avg_aspect</attalias><attrtype Sync="TRUE">Single</attrtype><attwidth Sync="TRUE">13</attwidth><atprecis Sync="TRUE">0</atprecis><attscale Sync="TRUE">0</attscale></attr><attr><attrlabl Sync="TRUE">county</attrlabl><attalias Sync="TRUE">county</attalias><attrtype Sync="TRUE">String</attrtype><attwidth Sync="TRUE">50</attwidth><atprecis Sync="TRUE">0</atprecis><attscale Sync="TRUE">0</attscale></attr><attr><attrlabl Sync="TRUE">ownership</attrlabl><attalias Sync="TRUE">ownership</attalias><attrtype Sync="TRUE">String</attrtype><attwidth Sync="TRUE">50</attwidth><atprecis Sync="TRUE">0</atprecis><attscale Sync="TRUE">0</attscale></attr><attr><attrlabl Sync="TRUE">state</attrlabl><attalias Sync="TRUE">state</attalias><attrtype Sync="TRUE">String</attrtype><attwidth Sync="TRUE">15</attwidth><atprecis Sync="TRUE">0</atprecis><attscale Sync="TRUE">0</attscale></attr><attr><attrlabl Sync="TRUE">HUC10</attrlabl><attalias Sync="TRUE">HUC10</attalias><attrtype Sync="TRUE">Integer</attrtype><attwidth Sync="TRUE">10</attwidth><atprecis Sync="TRUE">10</atprecis><attscale Sync="TRUE">0</attscale></attr><attr><attrlabl Sync="TRUE">watershed</attrlabl><attalias Sync="TRUE">watershed</attalias><attrtype Sync="TRUE">String</attrtype><attwidth Sync="TRUE">80</attwidth><atprecis Sync="TRUE">0</atprecis><attscale Sync="TRUE">0</attscale></attr><attr><attrlabl Sync="TRUE">areaKM</attrlabl><attalias Sync="TRUE">areaKM</attalias><attrtype Sync="TRUE">Single</attrtype><attwidth Sync="TRUE">13</attwidth><atprecis Sync="TRUE">0</atprecis><attscale Sync="TRUE">0</attscale></attr><attr><attrlabl Sync="TRUE">acres</attrlabl><attalias Sync="TRUE">acres</attalias><attrtype Sync="TRUE">Single</attrtype><attwidth Sync="TRUE">13</attwidth><atprecis Sync="TRUE">0</atprecis><attscale Sync="TRUE">0</attscale></attr><attr><attrlabl Sync="TRUE">perimeter</attrlabl><attalias Sync="TRUE">perimeter</attalias><attrtype Sync="TRUE">Single</attrtype><attwidth Sync="TRUE">13</attwidth><atprecis Sync="TRUE">0</atprecis><attscale Sync="TRUE">0</attscale></attr></detailed></eainfo><mdDateSt Sync="TRUE">20160811</mdDateSt><Binary><Thumbnail><Data EsriPropertyType="PictureX">/9j/4AAQSkZJRgABAQEAYABgAAD/2wBDAAMCAgMCAgMDAwMEAwMEBQgFBQQEBQoHBwYIDAoMDAsK
CwsNDhIQDQ4RDgsLEBYQERMUFRUVDA8XGBYUGBIUFRT/2wBDAQMEBAUEBQkFBQkUDQsNFBQUFBQU
FBQUFBQUFBQUFBQUFBQUFBQUFBQUFBQUFBQUFBQUFBQUFBQUFBQUFBQUFBT/wAARCAICAfQDASIA
AhEBAxEB/8QAHwAAAQUBAQEBAQEAAAAAAAAAAAECAwQFBgcICQoL/8QAtRAAAgEDAwIEAwUFBAQA
AAF9AQIDAAQRBRIhMUEGE1FhByJxFDKBkaEII0KxwRVS0fAkM2JyggkKFhcYGRolJicoKSo0NTY3
ODk6Q0RFRkdISUpTVFVWV1hZWmNkZWZnaGlqc3R1dnd4eXqDhIWGh4iJipKTlJWWl5iZmqKjpKWm
p6ipqrKztLW2t7i5usLDxMXGx8jJytLT1NXW19jZ2uHi4+Tl5ufo6erx8vP09fb3+Pn6/8QAHwEA
AwEBAQEBAQEBAQAAAAAAAAECAwQFBgcICQoL/8QAtREAAgECBAQDBAcFBAQAAQJ3AAECAxEEBSEx
BhJBUQdhcRMiMoEIFEKRobHBCSMzUvAVYnLRChYkNOEl8RcYGRomJygpKjU2Nzg5OkNERUZHSElK
U1RVVldYWVpjZGVmZ2hpanN0dXZ3eHl6goOEhYaHiImKkpOUlZaXmJmaoqOkpaanqKmqsrO0tba3
uLm6wsPExcbHyMnK0tPU1dbX2Nna4uPk5ebn6Onq8vP09fb3+Pn6/9oADAMBAAIRAxEAPwD9U6KK
KACiiigAooooAKKKKACiiigAooooAKKKKACiiigAooooAKKKKACiqGv6l/YuhalqG+0j+yW0k+/U
Ln7NbrtUtmWXa3lpx8z7TtGTg4xWDpPjS+utCGqXei+dBNc2MNpJoV0uoxXcVwtuDdRsFQ+Skk8g
LEA+XA0mMMBWcqkYuzOunhataHtILS9t0tXbRXeu/T12TOtooorQ5AooooAKKKKACiiigAooooAK
KKKACiiigAooooAKKKKACiiigAooooAKKKKACiiigAooooAKKKKACiiigAooooAKKKKACiiigAoo
ooAKKKKACiiigAooooAKKKKACiiigAooooAKKKKACiiigAooooAKKK4P4mfGLQ/hjqPhbSr+TzNZ
8S6lBp+m2W1x5264gilfeEZV8tZw+GI3bdoOTkZ1KkacXObsjrwuFr46tHD4aDlN7JeSu36JJtvZ
JNvRHeVkQwahrFjqtprNrDYxSyS28DaZqMpkktiMLIZAkTQykE8IW2EAiQnp85ftPD/hYXwHsPih
Z6Pd+HtW8P8A2lhpXiuH7HNNZXG6zvLSVDMoTzoyGUq3mEBRGVeQGvStH8S2vxM+Hngix029u9N/
te2s57yKF9QvZraIW0Vy1vJqFvLG9vMUkiIlmfMgb7km/FcX1pSqOnbomv7yfy01PpnkcqOCp4zn
d+eUJ2jrSlT1drS95OLTvZK91dWu+L+DXg/xL4b8N+NNHin8MeI/CPh+PUND0/wPoaq1rfzkictP
cXE88kMrtNLBJBKSqZzyuC3S+CPh34t1iNLfxpp2k2XhfUPDd1pdzoFjqNyGsxLdSGK0WOIpa7Ir
R44TMiCXchw5Xk9p4OXQrPxx4zsdJ8GTeHr2KS3mvtaGlR21vrEkqvJvjmXmdkLOHLcqznrk12tK
jhYKK10V1bpv5rptbY0zLPcTKtUaglKpyy5rWndxvf3ZWvJvmcn7zdrvSyKKKK9I+KCiiqEOu2Nx
rt5o0c+7UrS2gu5odjDZFM0qRtuxg5aCUYByNvOMjKuluXGEpJuKulq/Lpr82l8y/RRRTICiiigA
ooooAKKKKACiiigAooooAKKKKACiiigAooooAKKKKACiiigAooooAKKKKACiiigAooooAKKKKACi
iigAooooAKKKKACiiigAooooAKKKKACiiigAooooAKKKKACiiigCvqGoWuk2NzfX1zDZ2VtG009x
cOEjijUEs7MeFUAEkngAVk+F/H3hjxx9p/4RzxHpPiD7Lt8/+y76K58rdnbv2MdudrYz12n0qh8W
Jdcj+HOvr4c8OWni7WZrYwQaNqEiJb3PmEIwl3kKyBWZmQkbwpXILZrkvgf8F7H4aap4g8Q2OkWn
hb/hKLaxnuPDdmGddOuEWV5l83zGST552UeUkcarGoVepPLKpU9tGEV7vV6+e3Tfdb63PeoYTBSy
2riq9RqqnaEU4u7vHm5lfnS5W3GVuVuLje+h61Xlt78CdF8afEBfGPjbStO1TX9HvYz4f1Cwlu7d
obSJlmhWaPzijSpM02WxtYBTgZKD0Oz1/TNQ1TUNMtdRtLnUtO8v7bZwzq81t5i7o/MQHKblBI3A
ZAyKwfit8QYfhb4B1TxLNafb/snlRx2xuY7ZZJZZUhiDzSEJEm+Rd0jHCrubBxg1WVKUOaprGOvf
b/Iyy6pj6GIVDBNwq1bRVnyt81rK91ZST72aeuhxfxg/Z4j+Nvjjw7d+JNfmufA+lxuZvCCxPHHd
XLLIouGnjlRgyh0wMHARgMeY2fStWubDwjpGua39lhiWOOTULxozFA07RxAbnkkZE3bIkXfIwACL
lgo4+atL8XfEfxh8ar7xHa+AvE/gFdO0lNM1W91SRb3TZFiWeb5bBI0lvmEzSxxyW0+cNG2NrtG/
afGazmH7OXxFm8V+PLu303WPMudP1BtNk099Nt52jFtZTRxxtKybyI5C0fmMkrqwGOPOp1qfLVrU
4Weru9L2X97W3Tay18z7DFZbjXVwOW4zEpw9yKhD3uX2kk2rUrxc38TvL2kko3+yjtfhX8dPCnxV
+H8Piiy1fTrdYbJLvVrVrxS2lNtYus5YKUVSkmHZVDBCw+Xmus8J+HI/CPhuw0eK+1HVFtI/LN7q
1291dTtnLPJI5yzEknsB0UKoAHyL+w/488DaP8MLnwBfXdprV/qmt3Fq8OnaRqN1BeLMhRDcNJD5
a+ZFbyttO1fJjy4DLLj7C0nQNM0H7Z/Zmm2mnfbbl7y6+yQLF58743yvtA3O2BljycDJrbA13iqM
Ksmm7a26Pr+h53FWVwyPMcTgKUakKfPeCmviitE7uz6ys7O6t1uX6KoaLq39tWclx9ju7DZc3Ft5
V7F5bt5UzxeYBk5R9m9G/iRlPGcVfr0k7q6PipxlTk4S3RQ1/wDtT+wtS/sT7J/bP2aT7D/aG77P
5+0+X5uz5tm7G7bzjOOaoeBdDvvDvhWystT1G71XUvnmurq9uVuHMsjtI6iRYogUVnKJiNAEVQFX
GK3qKnl97mNfbNUXQsrN3vbXRNb9tdgoooqznCiiigAooooAKKKKACiiigAooooAKKKKACiiigAo
oooAKKKKACiiigAooooAKKKKACiiigAooooAKKKKACiiigAooooAKKKKACiiigAooooAKKKKACii
igAooooAKKof21b/ANu/2R5d39r+zfa/M+xzfZ9m7bjz9nlb8/8ALPdvxztxzWR4D8aSeN7HULib
w5rnhiWyvZLF7XXrZIZJGQKTJGUd1kiJbAkViGKtjI5Mc8bqN9Tp+rVfZyq8uit+O2m7Wm6Omooo
qzmCiiigDmZ/Bsdj4kutf0CPTtL1fVJLVNYuprR5mvraASBUAWVAsoEhAlIfAABVgqhea+Fvj7wx
+0x8I7PWJtJtLzTb/wDdX+i6gIrtYJ43BMcikEHDBXUsASrRttXIAv8Axg8G33jPR/Dy6fNdrPpn
iTSdUa3trhYkuIobyNpVmDcOixl5Qucl4oyMkAHe8FeCtM8BaFFpmmRekl1eSKv2i/n2qr3Nw6qP
MmfaC8hGWPJrj5Z+25UrQs7+bf8ATv3vqfSOtQ/s9Vp1G8RzRUWtHCMFaze7TvDlf2eS0dL23q80
+PF34Km8K2+jeOtb/snQtSuY0uYfKSRLmIOiFZmaJzBD5kkINwDGY3aLEqMy59LrmfEHgGw8SeMP
CniO5lmS98NyXMtokaRbXaeEwuHZkMgUKxO1HUEhSwbauNa0ZTpuMVe/f8e3Q8/LK1LD4uFatJxU
bu8bXuk3GzalZuVlez5d+h8e/C39j/TfE3xV8F/Evwl41m8S/DW2khurefU3lTU/Ms8xxwgNCFaJ
ZII15EZEYKqPlVm+6Kr6fp9rpNjbWNjbQ2dlbRrDBb28YSOKNQAqKo4VQAAAOABVisMJg6eEi1Ba
vV+vl5HrcQ8RYziGvCeJm3GmuWF7XUbtrmaSTla12kr22QUUUV3HyoUUUUAFFFFABRRRQAUUUUAF
FFFAFDX9dsfC+halrOpz/ZtN062ku7qbYz+XFGpd22qCThQTgAk44q/RRS1uX7vKklr/AMNbS3r1
100VtSiiimQFFFFABRRRQAUUUUAFFFFABRRRQAUUUUAFFFFABRRRQAUUUUAFFFFABRRRQAUUUUAF
FFFABRRRQAUUUUAFFFFABVe51C1s5rWG4uYYJbuQw28cjhWmkCM5RAfvNsR2wOcIx6A1YrI17UNC
02bSJtbudOtZWvVh02S/eNGN3IjoqQl/+WrI0igL8xDMOhNTJ2VzWlD2kuWze+2+2n/B8ih42+IW
keA4bP8AtB5ri9vJFjtdMsIzcX1yu9FleG3X95KsSv5j+WrFUVjg8A0NQ8fx+IfhVc+LfA+paHfR
TWTXVlqGr3T2+noozukndVLIsYDFlIUgoVYoclfNf2tNF0iRvhdrk1lNdeKbLxjptroJFwYbczSz
o8kdw2G2xMkH3lRnVlTAILA+s23guSD4gXXil/EeuXCzWQsU0OS5QabAu5W8xIVQEykqf3jMxw7L
93aF4vaVZ1Z01sreuq3+Xb0PqPqmBw+X4bGSvzycm0/hfJJLkSV3aSa95uNmpqz0ag0+60n4g6XF
p95J/bX2T+z9Qe+tbS4trG6lVo7mCa2lJKSpvjR8JLIF4Vyc88X8Pfhn8R/BPxATVtY+Ik3jrSNS
snh1a31CNbNbe5RswT2cEasiqU/dvGGTJJkLOcIvqWtaT/bVnHb/AGy7sNlzb3Pm2Uvlu3lTJL5Z
ODlH2bHX+JGYcZzXg/wR8afEPWvjx44t/F3gbxF4W029021uYlv9TN/ptrPDhGjtZFiWL96kyuyq
xIaF85zhJrcsalNTTu3o1e3XfdeWvd26m+X+3rYLGyw0oKnGN5QnyOTu4q8L8slreT9mrLkgp39w
+h6KoaHr+meKNLg1PRtRtNW02fd5V5YzrNDJtYq211JBwwIODwQRV+vQTTV0fHThKnJwmrNaNPoF
FFFMgK4PSfixofxGt/Fen/DzX9J17xDo9suHLPJYpPLG7W++WMYdCyHd5TEjawODxW9rHgjSfEGq
Lfail3d/6M9pJYvf3H2GeJ1dWWW03+RLkSMMujHp/dXHzjpOpfBHRfE/i+98OTaj4Tij1bT5F8Za
FYpJodvcm0+zolvNHHLaRKqXciyfaFHz3bHOQhTz8RWnSlG7Si73u9bW6dL+unmfXZPluGx9Ks4x
qTqxUXHlgnBSc0rTSbk4tP7K5uvK0rHqVxp2v/8AEx1b4p+ItJ0Dw3a6bbW0b6DrF3pkXny+Q11J
PKXQri4iVIGVwfLmkV8l8V3mm6brlr4y1y7utV+1+Hrq2tPsNi6oGtJ1MwuMFY1JR1+zsN7udwkx
tGBVDx54X8MXWl6xres+D7TxRPDprxywDTIru7u4I289bZFYZfMiBljJxv2ng81Q8EaD49h+EaaV
4p8S2knj17a6ifXrG2SSGKVnk8iVYikavsUx5UqASpBznJuMXCpy2b63/R7d9F5MxrVo4nCKrzRj
qocrVkk1FuUEuZqzj+8lpJ80Uk02l0tl4hU+G21jWLObwxFFHJNcw6tNAGtY0LZeR45HjC7V3ZDk
AHnByATeLtCtrHSr6bWtOistWkih064e7jEd5JKMxJCxOJGccqFyWHTNYOs+IvDngzwnpuj/ABE8
VaG8t5ZfZLmfXJLezj1RljVJ28l227WLZZBkAOB0qxbjXFt9Y0LRNHtPCkGl/ZoNG1C4hS6sZ4PL
QsFtoponj8siSLYSoGEZSwJUae0ey3/G++ttF+CucH1WDTqTXLFt2d2oON1H3eZOUrNq6SlLlu2t
HbraKKK6TxgooooAKKK5nQ/iT4a8RWPiK+sdWhNl4evbjTtVuLhWgjtJ4ADMGaQKNqAglxlcd+Kl
yjF2bN6dCrVi504NpWu0m7X0V/V7dzpqKoatr+maD9j/ALT1G0077bcpZ2v2udYvPnfOyJNxG52w
cKOTg4FX6d1exm4SilJrR7BRRRTICiiigAorzT46fDvxf8StC07S/CXjm78C7rn/AImF3ZoC7wbS
w2EBZA4lSIfLLGNjy7t/C1+fXh34C/Fj4U/HKz0jS/Cmo6zZWGv28lrfX1jd/wBjzyI7C1vZmt2I
CxiXzPvkpl1bPzqfGxmPqYWpGKouUXpf/gav8j9J4c4TwWfYWrVnmMKVWCclTcXdpaaybjFN9EnL
Rpu1z9UKKKK9k/NgooooAKKKKACiiigAooooAKKKKACiiigAooooAKKKKACiiigAooooAKKKKACi
iigAooooAKKKKACiiigAooooAK5nx5b+K5bHT5/CF1p0WoWt7HNcWeqhlt7+2wyyQGVVZoWwwdZF
VsNGoKlWYV01FTKPMrXsb0avsaiqcqdujV0/X+rrdNPU+cf27PAUnjr4O2kWn+GYde18atZ2ljdt
cJBJYNcTLFuUsRvWRzFEUJxmRXP+qBHsPw0+FPhb4P6FPo3hHS/7J02e5a7kh+0SzbpWVELbpGYj
5UQYzjj611tFc0cNTjXliLe80lstLX/O/wCB7VXPMXUymlk/M1ShKUrc0rS5uW143t7ri2rLeTdr
ttlcl4++H/h7xh/ZOq6x4e/t7UvDlyNU0pYXEdwlwmGVY3LoPmZU+V2EZKqW+6COtorolGM1yyV0
eNh8RVwtRVaMnGS6ptPXR6qz1Wj12OK+FN14gutF1T/hIdB1Hw/KurXj2kWq6nDf3E1tJKZkctCS
sagyNGsW5tixKNzDBPa1Q0nQNM0H7Z/Zmm2mnfbbl7y6+yQLF58743yvtA3O2BljycDJq/SpxcIK
Ld7f12RpjK0MRiJ1YRUVJ3sr2/GUn/5MwooorQ4wooooAoQ6HY2+u3msxwbdSu7aC0mm3sd8ULSv
Gu3OBhp5TkDJ3c5wMGpaT/aN5pVx9su7X7Bctc+VbS7EucwyReXMMfOg83eF4+eOM/w4q/VD+zbj
+3ft/wDat39k+zeR/Ze2H7Pv3bvOz5fm78fLjzNmP4c81DStax0RqTlJylPW1tbvS1rdemi6LyPJ
fDWj658YvGXiy48d6NaL4J0nUrjSdK8KazoaTLcvCU2ass8y5berzIqouwKeCxBZvaa5mzsvD/jT
V9N8UWzTXF7o8l/ptvcRzTQqreb5F1E8YKrIvmWw++rDMasvZqgsPCc2veGfEFl4sh8z/hIvMS/0
uHUpLq2giaBbcwwSmOF1Rkj3kBQRJLIQeQa56UXTTt7zet+/+XZJdNUezjq0cVKPP+7jBKPIklyu
9nZXTk7LmlKVm5e7J/C2fC34peHvjF4Ns/Evhq8+1WE/ySRuAs1tKAC0Mq5O11yOMkEEMpKspPW1
zPw9vLrUvDaX1x4eh8MRXkj3tvp6sROI5j5pa5jMaeVcM8jmSMbwHz87Ek101bUm5Qi5O79Lfgeb
j4U6eKqQoxcYpuyclJpdnJWTa7oKKKK1OAKwfHnhSHxx4N1jQphaf6dbPFHJfWMd7DDLjMUrQSDZ
JscK4VuCVFb1FTKKknF7M1o1Z0KkatN2lFpr1WqOZ8O+BbDSdI8KRaha6dqmr+HrJbS11RdOigaJ
vKWOVoEUYgVwvKRkADC9AKg0P4l6Zq3iaDwxdQXei+K5NNbV20O+RWmitROYRI0kLSQ8uBhVkLYI
yBzje87VP7d8r7Haf2N9m3fbPtTfaPP3Y8vyfL27NvO/zM542Y+ar9ZqNrcmn6/13Oydf2nM8SuZ
tXTTS5W23srq12242Tvs1rcoqhq02qQ/Y/7Ms7S73XKLdfa7poPKgOd8ibY33uOMIdgOTl1xzfrW
+tjhcWkpd/P+rfMyJPF2hRTazC+tackuixrNqkbXcYawjZC6vOM/ulKAsC2AQCelc14Z1zwF8aLy
08S6JPaeIZ/C2pXNpbapCjj7PcGHZMschAEiNHKOVLRt8rDJVSPCPCv7NP8AwuTxl8T/ABB4/v8A
xbp6Xni2W0OkQzfYLHV9NtDH9jMkYjBlQKCokVh93IYNlj9SaHoGmeF9Lg0zRtNtNJ02Dd5VnYwL
DDHuYs21FAAyxJOBySTXn0albEPmnBKH4vXT06PrqfXZnhcuymPssLXnPENK9rKEVKC51fed25RV
uVcu922i/RRRXonxwUUUUAFFFFABRRRQAUUUUAFFFFABRRRQAUUUUAFFFFABRRRQAUUUUAFFFFAB
RRRQAUUUUAFFFFABRRRQAUUUUAFFFFABRRRQBg+E/HWh+OP7Z/sS9+2/2PqU2kX37p4/JuoseZH8
6jdjcPmXKnPBNb1ZHhXQZPDOixafNq+o67Ksk0r3+qyI9xI0krSEHYiKFUvtVVUBVVVAwK16iHNy
rn3/AK9TpxKoqtJYe/Inpd3v57R332VtgoooqzmCiiigAooooAKKKKACqGua1b+HdLn1C6ju5YId
u5LGzmu5jlgo2xQoztyRnapwMk4AJq/RSd7aFw5VJOauuttPxs7fc/QoaLodj4ds5LXT4Ps8Elzc
XbJvZsyzzPNK2WJPzSSO2OgzgYAAq/RRQkkrIJzlUk5zd29W31CiiimQFFFFABRRRQBQ0mbVJvtn
9p2dpabbl1tfsl00/mwDGyR90abHPOUG8DAw7Z4JtDsbjXbPWZIN2pWltPaQzb2GyKZonkXbnBy0
ERyRkbeMZOTX/wC1P7C1L+xPsn9s/ZpPsP8AaG77P5+0+X5uz5tm7G7bzjOOayLWw8V3S+E577Vt
OsZbWPzNes7GzaWO9mMBXZDK7hoollYvyrOwRBlRuDZN/Zav/wAP+m53wjzJ1YzUN1a7v8L06u0v
h7Xetldrpqoa/eX2n6FqV1pmn/2tqUFtJLa6f5yw/aZVUlIvMbhNzALuPAzk1fqhr+k/29oWpaZ9
su9O+220lt9s0+XyriDepXzInwdrrnKtjggGrlezsctHlVSLntdXvfb5Wf3NPsZHiz4haR4Rhv0l
ebVNXtLL+0BoOkxm61KeHf5atHbJ87KXITfgID95lAJGT4s0f4h/8J1o2q+GfEGk/wDCN/ubXU/D
+rWR/wBX5paa6guIzv8AO2bUWNh5fVjzXlv7R/wH8R+MvhDo/g3RvGMOm+GdMjnvda1jxTqNxNdX
TRRl4fOlJ2tEZCzyF8CPbGyLiMJR+zj8L/ipplj4N8R+K/i1NrunCymkl0BYkvY5Y7gb03X3mEzM
p8pg+GCgMiNsYlvKlWrSr+xlTdtHdNK3fqrpX+euh9/Ry3LsPlf9pUsXT9pecXCcJSclZ8tkoyUZ
ScW9WuVOLc9VfvPh/wCBPH/gCbSLS68Xw+NrK8vb6+8RalrayR3Ss6L9njsIkJjhiVl+aNiQMsUx
naPUqKK9KnTVJcsdvvPisZjKmOqe2rJc3WyUb6t7Ky62VkkkkraBRRRWpwBRRRQAUUUUAFFFFABR
RRQAUUUUAFFFFABRRRQAUUUUAFFFFABRRRQAUUUUAFFFFABRRRQAUUUUAFFFFABRRRQAUUUUAFFF
FABRRRQAUUUUAFFFFABRRRQAUUUUAFFFFABRXgH7YWoeOfBnhPQfHvgO51Fr3wzetNqOmwvusrix
eM+a9zAMGVUKIMg5jWSRxtxvT2HwH410z4jeDdH8TaNL5um6pbJcxZZWZMj5o32swDo2VZQThlYd
q5o14yrSoNWas/VPt89Ge5XymrRy6jmcZKVOo5Rdt4yj9mXrG0o91fsb1FFFdJ4Zka14mtdB1LQL
G4jmeXWr1rC3aMAqsi209wS+SMLst3HGTkrxjJGvRRSV9bmknFqKirNLXzd3r5aWXyv1CiivHv2j
PjtrHwJsfDl3p3gqbxhFrF6dN2298IJEuWAMESxiORpGkAkxtHBTHVhWVatChB1Kjsl8/wAjty/L
8TmuKhg8JFOpO9k3GOyb3k0lour12Wp7DRVfT7mS8sba4mtZrGWWNZHtbgoZIWIBKMUZlLA8HazD
I4JHNWK2PPkuVtMKwfAv/CT/APCK2X/CZf2T/wAJJ8/2v+wvN+x/fbZ5fm/P9zZnP8W7HGKv2ega
Zp+qahqdrptpbalqPl/bbyGBUmufLXbH5jgZfapIG4nAOBXB/Fj4keIfhrcfbdO8K6t4zsH02aSP
TdD0wyTJdJJGqmW4875UfzlAjSCR8LJJkqjCsKk1TXtJ7Lt+Z6mEw8sbP6nhrOU7NOVk7pO8U72S
d3u1eyemx6XRVfT3upLG2e+hht71o1M8NvKZY0kwNyq5VSyg5AYqpI5wOlWK3PLkuVtMKKKKBBRR
RQAUUUUAFFFFABRRRQAUUUUAFFFFABRRRQAUUUUAFFFFABRRRQAUUUUAFFFFABRRRQAUUUUAFFFF
ABRRRQAUUUUAYPijw/d6t9mvNK1D+ztZst32SW4a4ls/nwH861iniWf5QQu8/Ix3DnOd6iipUUm2
uprKrOcI05O6je3lfpfe19bbJttat3KKKKoyCiiigAooooAKKKKACiiigAooooAr6hp9rq1jc2N9
bQ3llcxtDPb3EYeOWNgQyMp4ZSCQQeCDRp+n2uk2NtY2NtDZ2VtGsMFvbxhI4o1ACoqjhVAAAA4A
FWK88+L3xO1j4Ww6VqcHhObXfDPmE67q0N2EbR7YPGDcGBUeSdQryOQg+UREnAORlUnClF1J7L+v
6+878Hh8RjqscHh9ZSeibSTdvNpXeyW7doq7aR6HWD4s/wCEn/4k3/CM/wBk/wDISh/tP+1vN/48
OfO8jy/+W33du75eua1tP1C11axtr6xuYbyyuY1mguLdw8csbAFXVhwykEEEcEGrFW1zK1znpydC
pdxTa6NfmgoooqjAK8e/as+Hd18SvhP/AGfpdjDe6/b6tp1xpZuYTNBBObqOJpZY9rK8SxSylw6O
uzcSpxXsNUNfmvrfQtSl0yLztSS2ka1j8tZN8oUlBtaSMNlscGRAe7r1GFenGtSlTls0epleMq5f
jqGLotc0JJq+2j2fk9n5XJ7LULXUoWmtLmG6iWSSFpIXDqJI3ZJEJH8SurKR1BUg8irFcH8E/A99
4B8A29lq2o3eq6ze3NxqmoXN4ixMbi4laaRfJSWSKLBfBWFvLLBmHLEnvKunKUoKU1Zvoc+MpUqG
JqUqE+eEW0pd0nuutn0vZ+S2CsHxd4I0nxxb2MOqpd/6Dc/a7aaxv7iymil8t4tyywOjjKSyKRnB
DHNb1FVKKkrSV0YUq1ShNVKUnGS6p2f3o+U/FXxM+INt+1bL4I1zxlN4Q8HPZQ3Omy6DokNxJeCe
4WCASPIlx5DefL5RkcKjGFcInmqa+rKKK56FGVFzbk5Xd9b6eW/+R7OaZlRzCFCNOhGk6cFF8qiu
Zr7TtFO73d3LystAooorqPBCiiigAooooAKKKKACiiigAooooAKKKKACiiigAooooAKKKKACiiig
AooooAKKKKACiiigAooooAKKKKACiiigAooooAKKKKACiiigAooooAKKKKACiiigAooooAKKKKAC
sjxZ4T0jx14bv9A1/T4dU0i/j8q4tZgdrrnIII5VgQCGBBUgEEEA1r1zPxC+JPhr4U+G317xXq0O
j6WsiQiaRWdnkY/KiIgLO2AThQSArE8KSM6jgoN1LcvW+3zOvCQxFTEU44RSdW65eW/NzdOW2t77
W1PPPgvr+meEfH3iz4Q2WpXepJ4e8u+09LqdXOnWEsUBjs9zlZZfLd5CrBZFSJ4UaXdhK9prkvhp
8VvC3xg0KfWfCOqf2tpsFy1pJN9nlh2yqqOV2yKpPyuhzjHP1rrayw6SprlkmultrdF12PQzidSe
Ml7ejKnUSSmpfE5pLmk01Gzk/eta+urb1ZRRRXSeIFFFFABRRRQAUUUUAFFFcV8Qvila+AdIe+t9
D1zxhLDepYXGn+FbQX11bSNF5oMsYYbF2FDzz+9j4wwNROcaceaT0OnDYati6qo0I3k/69DtaKKK
s5gooooAKKKKACiiigAooooAKKKKACiiigAooooAKKKKACiiigAooooAKKKKACiiigAooooAKKKK
ACiiigAooooAKKKKACiiigAooooAKKKKACiiigAooooAKKKKACiiigAryX9qp76T4D+K7LTvCN34
0u9QtjYx2FnCsrQtJ8q3OzBZvKba42KzblU/KAzp6H4q1qPQdFluHvYdPlmkhsra4uLd541uZ5Vg
g3RoVZlMskYIDLweWUfMPmr9jT45eJfjJY+OfB3xEvZm8TabJglmXT70QODFLGscKxvG0LpzIDuV
p1GVIXPnYqtDmWEbs6idnp2/rofZZFluJjSnn9OKlTwk6blFuSbvLpa17O17STV09i/+xX4Pbw78
NtO1Dwt4z1HxX4d1G9/fw65ZT2UdhbpDMzR2cJZ0837VKokkR2iYK4B3Jk/TtfPHj7wr4/8ACn9r
a1odtd6lJ4Z0S3s9Lv8ASzZS67r8B8nzYrm4ubaZg8LQ3ExWNMTm4jAAdGDe/wCn3sepWNtdwrMk
VxGsqLcQvDIFYAgNG4DI2DyrAEHggGlgUqUPYWa5fW3yu31Xf8Gi+KJzx+JebOpGarN7OPMnZNKf
LGKvyyWqir2aaUoySsUUUV6R8UFFFFABVfUNQtdJsbm+vrmGzsraNpp7i4cJHFGoJZ2Y8KoAJJPA
AqxXJfFjwXffEb4c6/4X0/Wv+Efn1a2No2ofZVudkTkCVfLZlB3x70zkEb8jkCom5Ri3FXfY6cLC
lVr06defJBtJy1dk3q7JNuy10TfZHW0Vg+A/Btj8O/Buj+GtNmu57DS7ZLWGS+uGnmZVGAWY/ooA
VRhVCqABvU43aTkrMzrRpxqSjSlzRTdm1a66O13a/a7t3OK8TfD261/4meCfFlvrk2nReHo9QhuN
OjjJXUI7mONQjsHGFR4kkwVYEqvQgGvEPh/4Q+Jfw9/aE8YahceKLTXfDXiTUr+S30mHWIysN+If
Os7e7E0ZlizakcWquwWKIsDEgr6kqh/YGmfbPtf9m2n2v7T9s8/yF3+f5Pkebuxnf5X7vd12fLnH
FcdXCxqTU4tpp338rfkrH0mAz6thaFTC1YxnCVN00nFOy5nNa6O6nJy5r3Tt0SRPp73UljbPfQw2
960ameG3lMsaSYG5VcqpZQcgMVUkc4HSrFFFdx8vJ3baVgooooEFFFFABRRRQAUUUUAFFFFABRRR
QAUUUUAFFFFABRRRQAUUUUAFFFFABRRRQAUUUUAFFFFABRRRQAUUUUAFFFFABRRRQAUUUUAFFFFA
BRRRQAUUUUAFFFFABRRVD+39M/t3+xP7RtP7Z+zfbP7O89ftHkbtnm+Xnds3fLuxjPGc0m0ty4wl
O/Kr21OS+OVjoepfC3W7fxH4Z1bxjoz+R5+i6FE8l5c4njK+WqOjHawVzhh8qt1HFeL65/whC+Gf
hr8StBvbTWfEM32CeC58R63PJrl/Z2sDxzWtksU4El6zS+W9uv7qSWRhKrEivqSvib9rq70j4a33
hu30T4Uadd+C9BvV1S/1bw3IdOuNP1DMJWHzrZf9EZkNqWaRSZVkj8vY8ayL42ZWpRddpWsumqd9
9E9tfT5s/S+DHPHV4ZVTlNNyk7KaUZRcLONpSirykobP3tn8MWuT/aG/aU+IP7P37S/iy28PX+nT
aHeSW2ovpN1FDcRyyNYQQEylCJo2HlKQm9DhUbBV/m+yfgv8YdM+OPg0+JtG0vVtM01rmS2i/te3
WJp9gXdJHtdgybiV3A/eRx2r4B+MPhnwx8bo9e+IPhDQvEXg/wAMW2m32uXV7q+jxJDqepPdRoyx
3j3OG3s5HlBvkML+VG7ystetfs4fDLxr4F+L/hZtGj8W+HvhLdXOpXcOj+IoHjvJJRZRRO16kEfl
pulAMImZRtt2K4Zl8zxcHisTTxclrKnJ3XW3M915f8A/SuJMhybFcO0JJRo4yhTaldcrk6UFeEkm
71GkmtXZc13oj7gooor7Q/mcKwf+Kn/4Tr/mE/8ACGf2b/01/tH7f5v/AH78nyv+Bbvat6qGra/p
mg/Y/wC09RtNO+23KWdr9rnWLz53zsiTcRudsHCjk4OBUSta7djoouV3GEOZtNbX+a8y/RRRVnOF
FFFABRVDWtDsfEVnHa6hB9ogjube7VN7LiWCZJomypB+WSNGx0OMHIJFfLfxl/ag+J3hv9o20+F/
g3wrpL/bPssdpd6xbXUv2jzV3PcAxMuIY/nViFfb5EhJ6qvHicVDCxUqmzaStrqz6LJcjxOfVZUM
G1zQjKcuZqMVGNru7eu+qtotddbfWdFeD/s1/GHx38SPE3j/AETxxpek2E/hy5jtrafR7eeOG6/f
3UEsiNK7F08y1ZQwA5VgeRge8VrQrRxFNVIbP9HY4s0y2tlGLngsQ05Rt8LuveipKz9Ggooorc8o
KKKKACiiigAooooAKKKKACiiigAooooAKKKKACiiigAooooAKKKKACiiigAooooAKKKKACiiigAo
oooAKKKKACisHx14s/4Qfwre63/Y2reIPsuz/iXaFa/abyXc6p+7jyN2N2488KrHtW9U8yvy9TV0
pxpqq17rbS9VZv8ANBRRRVGQUUUUAFFFFABRRRQAUUUUAFeafCT43fD34zXF/f8AhPU7S41Zd1tc
QyoIb54IJGCSFG+cw5m3Ix4HnEHa5dRvfFb4aaZ8YPAOqeEdZnu7bTdR8rzZbF1SZfLlSVdpZWA+
ZBnIPBP1r4f8c/s3/Cf4H/GjTv8AhP7q703wFcWzS6eHaa7XUzHbRRSxSmDbNbzLOxuNyhopFkCj
ythVvIxuIxGHnCUIpw6tu1r+fRLv1vZK5+i8MZPlGcYevQxNepHE2bhGnDn5lFXa5bpzlJvSKty8
jlKXLe3v/wAG/jd4/vfjFrXw88U6TD4p0vTJG0+Lxx4dsZEtPtMUIkdbw7jHHKylQyIR5cvyBWDB
l4v9ob4If8Li/aK1Hw1p2s2mkvqXgk6pc2S2/NzeW9w8VpNM5jIT5pVTzU3SiKKaPCrIC2t+zN4Z
8CfFbwPqnjPQrHxPqev2+reXLc+K/Et15mp3Noyz2L3RhcxsqK0GMxN5ZUgCTbufpbf4O/FCTxd4
N8ZyeINJtPFen3Mmla5ceZ9p/tTQWu1uEiz9liSOaMBo/khTfnd5ifdHnqE8RhoxqJzi3dW/lvtf
TWz630v5X+tliMNk2dVq2ElHDVacPZyUkknVUb8/KnO0XKK+GMbScJJL3nH55/YR0+++D/xgvtL8
b3F34Ou9f0RZNP0fVitqt8xuxFGWR5FYTBkkWOMoWZXkYEDG/wB/+Ln7NPgHx7rWmaP4z8b+J7nV
Nb1a8vNEtJtRjkkt2aJpbmC2BhbbbhI4zh8hDHGFZTIwk63xR4wk8D/s8T3fg3WNc+I+o/YpbHRd
W02BNYuri5w6RSSNDH5brGy/PI458sht7thvAP2A49U/4TfxCs9/4ivJ49Nkm8R22pXzLDZ6zLfy
qVktpFDPM8FvExlySpEqsSXATKnSpYdUsBJc6lrr0620er/LfU9DGY7H5vLHcXUqn1edG0LR3k0n
FSTlFOEdk07ubbp3jdI+s/h14o0z4gaW/i7QPEV3rnh7VsfYoprdYYbfymaKTywYkl+Z1bPmluR8
u0cHra4O8+MGjeEfD2n6j4+mtPAF3f3MkFvpurahA8xUXHlRtmNmU5V4nfaWWISHc2FLVf8ADvxb
8FeMNdXRvD/irSde1JraS7MOl3aXWyJGjRmdoyQnzSoAGIJycZ2tj6OFWCSjKS5vu38nqvT5H4vi
sBiZSnXpUJeyTaTVpK0dPjjFQlZLWSSUn73U62iiiuk8UKKKKACiiigAooooArpp9rHfTXyW0K3s
0aQy3CxgSPGhcojN1KqZJCAeAXbHU1YoooG5OWrYUUUUCCiiqGi6T/YtnJb/AGy7v99zcXPm3svm
OvmzPL5YOBhE37EX+FFUc4zS1uXZcrd9e33/ANfMv0UUUyAooooAKKKKACiiigAooooAKKKKACii
igAooooAKKKKACiiigAooooAKKKKACiiigAooooAKr3uoWumwrNd3MNrE0kcKyTOEUySOqRoCf4m
dlUDqSwA5NWKoXX9matcSaZc/ZL2e38i8ezl2yNFiQtBKUPI/eQsUbH3oiQcrwntpuaU0nK8k7Le
3Yv0VkeLPFmkeBfDd/r+v38Ol6RYR+bcXUxO1FzgAAcsxJACgEsSAASQKsaBrtj4o0LTdZ0yf7Tp
uo20d3azbGTzIpFDo21gCMqQcEAjPNLmjzct9S/YVfZe35HyXtezte17X2vbW29i/RWD4c8L/wDC
P6x4pv8A7T5/9uakmoeX5e3yNtnbW2zOTu/49t2ePv4xxk71EW2tVYmrGEZWhLmVl0tq0m18ndX6
2uFFFFUZBRWDqen6p4it/EWkXR/sjTbq2+zWWqaTfsL4eZGVkkwYgIHRiNjK0mcAnbjFYPiXw1Y6
t46mhk8WeItM1LWPDd3YQ6Zp940dvFEksYkvYhsIS6RriJVkJzhhhTgkZSm0rpfp/X6noUcNCpLl
nOzs3oubSyfTyvf+WzudbrmpXGk6XPd2ulXetTx7dtjYtCs0uWAO0zSRpwCWO5xwDjJwCaBq39va
Fpup/Y7vTvtttHc/Y9Qi8q4g3qG8uVMna65wy54IIri/Hmm3/hPwPp9losOnajoEV7HH4gHi2+lu
h/ZDs32x/OnkO5kRi371iuxWGDhVOR8BviR4Y1i31XwFo1x5E/gi5bw7FaX13E19cwWccMLXTRLg
hDISgYDB2g/KW2Lj7blqqEtLr8fLT+ux6Ky11cvniqEeZRlq+qjt7y5mlq1ZJPd+80tPWqKKK6z5
45m+8B2sl9rup6dqGo6JrmsR20NxqlrMJpEjgLGNIo7hZYY1/eSZCx4JkdvvHdXJp4DvPG3gebwd
4312G98R6fIl1FrmnPbNqEalnEN8kbWyrZysVnRNiuUCHbMzguJ/2gbjUdD+HOq+IdC0fVvEXiHT
7Z4bDS9LvryHzmuCsLM8ds6mXy1cyDjcuwlGjPzjwjUJPj14P+GYfT7i01f4p6dbWrajp9jBFdSj
Rnspo7d55ZU33F1HdQXUgWOWQGSaT5XR1UeRiKsKU3FwbVne3Z+Wive7013Z+i5Nl+Ix+FjiIYmn
CXPFRdRpNSikl73vS9mouMfeShdxj0Pd/gv8E9J+Csniy10K3+w6NqWpR3VjZJe3E6wxC1gRgVlY
hXMqzsWGSVMYJwqqvpdeAa/+2LoXw/sdBfx54S8T+D73Ur2fT5Ybq0jkjt5IBB50yur5mtwbgBZY
1JcRuQvQH1l/Gii+huUtoW8HHSX1WXxW1/ALJQChRF+bcymMySGUgIFVcM247emhVw8U6dF7dO19
duiPEzbL84qVI43MYtupe0201Pk912ldqUtOjbb2vcwvCvgNfBc3hy3lt9R1rVGku7vU/EGn+Rpt
rNdyIPMnvLWGSJZmkICofKmZdoLMDlz5L8HfgN47+HvjjwzZR3mnT/Djwre6oLEa5p9r/bHl3Cvj
yJovN/dFyrb90EjbpQ8YURrX0rp+oWurWNtfWNzDeWVzGs0FxbuHjljYAq6sOGUgggjgg1zXw303
xfpOl6laeMdVtNbnj1K4/s6+t1CzS2BYGD7SFjjTzgCyt5aBcBepyTEsNTlODSemqa+Wj6u9lvfY
3oZ5jaWHxMZOHvrllGSu9faLmgvhi4qcl7vLZS0W7OtqhZ6Bpmn6pqGp2um2ltqWo+X9tvIYFSa5
8tdsfmOBl9qkgbicA4FUPCfhP/hFP7Z/4nOrax/aWpTal/xNrrz/ALL5mP3EHA2Qrt+VOcZPPNb1
dy95JyWp8tUapSlClO8XpfVX2eq9V+FwoooqznCiiigAooooAKKKKACiiigAooooAKKKKACiiigA
ooooAKKKKACiiigAooooAKKKKACiiigAooooAKKKKACiiigAooooAKKKKACiiigAooooAKwbPwLo
en+MtQ8VWtl9m13UbaO0vbiGV0W5SM/uzJGG2O6glRIylwp2htvFb1V31C1jvobF7mFb2aN5ordn
AkeNCgd1XqVUyRgkcAuueoqZKLs5LY3pVKsOaNKTXMrO19VvZ91pftpfoQaHr+meKNLg1PRtRtNW
02fd5V5YzrNDJtYq211JBwwIODwQRV+qGh6BpnhfS4NM0bTbTSdNg3eVZ2MCwwx7mLNtRQAMsSTg
ckk1wfi3xN8QPCnioai+l6TqHw+huVWcaZDd3ettFIkUalLdE2ny52kdyCxMP3UDJ8+cqns4KU16
2/rY7KOEWMxE6eFdlq48zSb7Lzk9FZdfI9LoqvqGoWuk2NzfX1zDZ2VtG009xcOEjijUEs7MeFUA
EkngAVg/D2zv4fDaXer6bNo2r6lI99eabJrEuqLayOf9WksnCqAB+7jAjU7gmR8xvm95ROSNG9GV
ZvRNLpq3fzvpbVpNK6TtdX6avPPGXjfxzpXxA0vw94c8Aw65pd5ZPdSeIL3WPsdrbSIxDQuFglbc
QYtuBlt5wMRuy9pr9nfahoWpWumah/ZOpT20kVrqHkLN9mlZSEl8tuH2sQ208HGDXh/xt+Inwz8I
+OJNG+Ih1HWVv9JmmLNpST2/h+xmU2krrPDELiNblj5RIaQ7to/dqVzzYqp7OF+bl1WulvxT/L9b
e7kWD+uYnkVH2zcZe4lNy2VmlGULu70TlZ2as24qXqU2k+J0+J8epWt5aJ4Ul01Yb22uZZZZjPG8
pj+zxAKkORKTJKzSFxHGgRNu8702h2NxrtnrMkG7UrS2ntIZt7DZFM0TyLtzg5aCI5IyNvGMnPB+
D/jppnjH4jP4St9Ou0+0aJD4l0rVMqbe/wBNkESrLgkSRP5sjp5bp0j3Z+YCvS60pOnUTcHdX/H+
v8zix1PF4SpCGIh7OXIrW0bi097dWm009V8LStY5L4kePPBXgrQrhfG2saTp2m3dtOGtdUkQ/bIl
X96iQtkzfKwBRVYncBg5APyZqXjXXL79rb4Y+EfDUt3oHwsuLa31nQ9M8JsmnRX1rLE1y088W5QU
Mscm+NwG8tH2pvfL/R37RngLwZ4s+G2rax4x8Mw+JovDVldarbQNcSWsm6OFnaNZoyGVXCgEcjIU
lSVGPJfgj+0B8OzN4c8PeJvDenfD7UNG0kaloNzrevW2opa2NwkexEu5X82GWSOQYgIBESr/AA7V
HkY1uVeNOc1FXTW93Z6pu1rPprukfovDMIUMqrY3C4adepy1IST5OSDlFqNSEebnlKN0pPl0jKVm
nY+rKK88u/j14O0/4k/8IXdanDbXv9kz6x/aE1xCll5cM0kU8XmF8+bGYZmZduFWJySNpA+cdL/b
S1bwn8T9XT4i3VpbwwW1zbr4M8NLb3DafLE5kL3V7NJHG83lL5YjgkcOxKlI5AEburY/D0WuaW7t
6ev9XfQ+Ty/hLNszjN0aWsYqdnvJO6vFWemmrdox0Umm1f6zjjt/Cl5b29vb6tff21qUrSStPNdp
auYZJS7GR28iH9zsVUwgeRAFG4msj4YWXivTIfE9p4paGZU1+9l0i5jmaVpdPmcTwhyxJDRmV4du
FCiFQAVAZuL1f9qzwV/wrm78SeH9X0nVtSg0Q66dEuNTSGWOJTCGimeMSiGbdOkaxty8h2j+Jl+T
PCf7VnjXw5Z+B9L06T+ydS0G2g8GanpviXTHg0KylaZlS6nuFuBIswito1KyJhRHcsuOQeSvmGHo
Tj71+uny/wCC++h9FlfB+c5tha96ag01Fupe7a5nddUl7sG2uV8290fQ/wC1H+zv4W+K2qQW9r4W
u4vHuv20kdr4st7eVrGya2VZFF8UcKvmrmFZGR26YB2KK4r9mj4S/EeHxJ448M+NfFcNrb6dHo2m
yx6PqStfGztRK1tFDJbzrJZROoBPmRB5UlcjY5Z6+nfhv48sfG3g3wxqI1jSdRv9V01bstpcjeTM
yBFuGhSTEgRJXCkMNyFlV8NxXh/7PFz42k+Jmv211a+GNEa1kSPxLoMpur3WbSFo5pNPeTUnZxeS
uHw26RkjiiQII2ZkXKph6DxNOul8T6aJ6dbbvVve9r7pad+BzjNYZJjMrqySVCKtz+9KLVRfBzaw
j7kYW5eRT5dYzklL2j4R6Z4x0fwebbx1Pp11r5vbq4a40u6mngaOWZ5VVfORWRUEnlqmWASNPm5w
O1oor3oR9nFRTvY/JsVXeKrzryiouTbstFr2XReQUUUVZzBRRRQAUUUUAFFFFABRRRQAUUUUAFFF
FABRRRQAUUUUAFFFFABRRRQAUUUUAFFFFABRRRQAUUUUAFFFFABRRRQAUUUUAFFFFABRRRQAUUUU
AFFFFABVd9PtZL6G+e2ha9hjeGK4aMGRI3KF0VuoVjHGSBwSi56CrFFA1Jx1TCiiigRX1DT7XVrG
5sb62hvLK5jaGe3uIw8csbAhkZTwykEgg8EGsHW/CF1rHjjwzrya/qNhZaNHdiXSLWUpb6hJMqIj
TjOHWMLIVUjO5wQRtIbpq5Lw/oGqahqlzqfjHTfDtzqWnaldf8I/eafAzzW1hIqqu55RlJmUMJPL
IUgAVlUSlZWvt+DuehhZypqVRT5bKSto2+aLi7J6arRvdLVapHJfHDw1fWNvN4/tvFniKwtPDFt/
a914d0+8WC01NbOO4mWJjsLJ5jSKsh+ZXRAChIRk9D02OTxF4b0uXX9Ghs72WO3u7jS5nS5W0uVK
SBQ4G12jkUYcDqgYY4qxptnfWt5qsl3qH22C4uVltIfIWP7JEIY0MW4cvmRJJNx5/e7eiir9RGml
KUuj6fr/AMD9TfEY6VShSoOzlDaS0drL3dlqne8nd7JPlSvg+E/Cf/CKf2z/AMTnVtY/tLUptS/4
m115/wBl8zH7iDgbIV2/KnOMnnmt6iitoxUVZHm1as603UqO7YVg+IvAPhjxhu/t7w5pOt7vL3f2
jYxXGfL8zy871P3fOl2+nmvj7xzvUUSipK0lcKVapRlz0pOL7p2PHviP8CdKt/hnrNt4A8O6Hpfi
m3srpdIuJNKtbpkEskk0tonngqkUxmnj2k7EE7YXAxXx748+CmpXi6fea3feMpdRutWj0O78SfES
xi+z6JYxQNHezGaS5kgaKWW8V7chgd0LLHIXwz/pHVDUtDsdWvNKuruDzZ9LuWu7R97L5UphkhLY
Bwf3c0i4OR82eoBHk4rLaWItbT8vu72/Tsj9CyDjfHZLzKfv3bbbs5ttbOTu+XmSbW2srqSlJP4Q
8L/sb+MfDln4d8MjSNW01NUuZU8W+KtC1m0/eWZmmiFpHC+yTyWiWGYncc+c3mQytFHGm9efsIp/
wmXw28QeH9Pu49Ni1KH/AISHSPFkliWjtYCmz93aRmKTzEhdW+Z2dpkL9ZWX7R1+zvtQ0LUrXTNQ
/snUp7aSK11DyFm+zSspCS+W3D7WIbaeDjBqvd6NdatotlaX2pTQ3sUlrcT3elZthLJDKkrKFLOV
ikKFWQsxKOy7jnNYLJ8NFcvK3a1tun9a97s9SXiPndWftvaQg5OSkkpttSTvJ3buldcqT93kikkr
38t+Iv7KPgjxp4BTw5YaXaaS9npp0zSp5lnuIdNRpVkeWOATIPOZlyZc73P+sMi7kb1rUtDsdWvN
KuruDzZ9LuWu7R97L5UphkhLYBwf3c0i4OR82eoBF+ivYjQpQblGKV7fht9x+c182x+KpwpV60pK
Lm1dt2c7Keu/vWV1e2/d3yEfXR4smR4dObwybJDFMssgvVuxI+9WTbsaIoYyGDBgysCGDArr0UVs
lY86c+ezslpbT8/UKKKKZmZF1rklv4s03RxBC0V3ZXV207XSLIjRSW6BVhPzOrCdiXHCFFB5kWte
q76fayX0N89tC17DG8MVw0YMiRuULordQrGOMkDglFz0FWKlXu7ms5QcYqKs0tfN3ev3WXTb5soo
oqjIKKKKACiiigAooooAKKKKACiiigAooooAKKKKACiiigAooooAKKKKACiiigAooooAKKKKACii
igAooooAKKKKACiiigAooooAKKKKACiiigAooooAKKKKAMjRrrXZ77Uk1bTdOsrKOTFjNZ6hJcST
x5b5pUaCMRNgIdqtIMsRngFrE2u2Nvrtno0k+3Uru2nu4YdjHfFC0SSNuxgYaeIYJyd3GcHHlvxJ
+Ll/ovgfVvFVmJvCNr4W18Wd+nivTpY7fVrYMIWMTQrLIsTtOjRzojfNEAy7C1a3g/wb4C8cajon
xB02b/hJ9S0651JNN8RSXDu4WS4nWWFWG0Swxs8scQYMqoAUPO48Src0vZ03d6PXtffT5r1R9LPL
PZUXjcVFwpvmiuRNpVFC6i3J2V7xk7Nvlk7K6svS6KKK7T5oKKKKACiiigArkvixYWOofDnX11PX
9W8LabBbG7utY0Kdoby2ihIldo3VWI+VCCApJUsB1rraKiceaLj3OjD1nh60Ky3i09PJ36pr70/R
nzj+xr8TPA2qeGL34e+Cp9c1Ky8LyTvHqmp6f5MdxBNdzSRkOpIDAMBhxGzgFggw6p6z4/8Ai/4a
+Gur+GNJ1q6mTVPEl7HYaXaQwM7TyNLFExLY2qqGZGO5gcZ2hjxXhHxk/Y/s9B+G2vp8KdR1HwXE
1lcXOqaPpn2m8k19o4X8i2LNNuVcPMmxQwczDcrFFrw/4S/EX42fGLUbTwFrSatcPqdzZ+IY9fkM
en3+laW1wwuruxkKoT5i3HlqylgIw8aIVbC/N/XK+CjHC1Ie9bRpXj6WvfbS7676av8Aa5cOZVxN
Wr5/gsT+4Um6kKklCqm1rNy5XB3lebjF/BpFqb5Y/YWsfHqax+I2oeEbDwR4i1h7PUtM019TtLOR
7NWuQJJ5HlVGSNIIZIXO4hmaUDaqgyV61WQun3WrLrtjrttp15pFzIYba3EZcS2jQRiRLhX+VmMh
nGB8pQpnndV/T9PtdJsbaxsbaGzsraNYYLe3jCRxRqAFRVHCqAAABwAK+gpqom+d3XTpbX+tT8hx
lTCThTWHp8kklzauSk+VXeu2t3y20bavZJFiiq+oaha6TY3N9fXMNnZW0bTT3Fw4SOKNQSzsx4VQ
ASSeABXCeJv2hPhx4N8cR+ENc8XadpWvtGJWgumZI4lKlwJZiPLiYqMhXYEhkwPmXNzqwp6zkl6n
PhcDisa3HC0pTaTb5Yt6Ld6LZXV30ueh0VX0/ULXVrG2vrG5hvLK5jWaC4t3DxyxsAVdWHDKQQQR
wQasVpucck4tpqzQUUUUCCqGkzapN9s/tOztLTbcutr9kumn82AY2SPujTY55yg3gYGHbPF+il1L
Ukk1bf10/rzCqGv/ANqf2FqX9ifZP7Z+zSfYf7Q3fZ/P2ny/N2fNs3Y3becZxzV+ihq6sEJcklK1
7dwoorzzS/jr4a1b4xa38M0TUY/E2lxxTOGs2e3ljeFZS6yJuCKodFJl2As6qu4monUhTspu13Ze
p04fB4jFqpLDwcvZx5pWV7RTSbfkm1d9PQ9DooorQ4wooooAKKKKACiiigAooooAKKKKACiiigAo
oooAKKKKACiiigAooooAKKKKACiiigAooooAKKKKACiiigAoorg5vHms2nxsj8IzeHrt/Dd1oi31
vr8NpO0Md4JpQ9tJIqmNcxKrjcVwRj5jIgGc5qFubq7HXh8LUxXP7L7MXJ620W9u9t7HeUUUVocg
UUUUAYPjrwfaePvCt7oN+/l2l3s3t9lt7nG11cfu7iKWJuVH3kOOowQCL+h6BpnhfS4NM0bTbTSd
Ng3eVZ2MCwwx7mLNtRQAMsSTgckk1foqOWPNz212Oj6xVdFYfm9xPmt5tJX+5fLW27OSh0nw38P7
jTJ7nWruzefGkWY1nxBczLcSSSNIsarcTMJJmbcFbBk2jaDtG0dbXJeOPhb4e+ImqeFtR1uz8+78
N6kuqWEiEKyyqpAUsBu2bvLcqCAzRR7sgEG//wAJ94Y/4RX/AISb/hI9J/4Rv/oMfbovsf3/AC/9
du2ff+Xr97jrWcf3baaSXT9TtrReKhTqQlOpUekrq6TbfKk7tttJvprtfU3qKKK3PKCiiigAoooo
A8P8XftUWHgS+1qXXvBfifRvDmjyT2s2uajbxW8d3cqWEEdnG8ga6WURy4ZB8gCM4CMzp2nwxtvC
Hi23j+JehaD9i1LxRbR3MuoX1mYr54zHEixsW5CbYY8Kh8ttodd27e3S+KNPurzSJ5tMttOn1+0j
lm0mTVIy0EN2YnRHYr8yrh2VinzbHcDrXJ6F8WI9N8D+ENQ8eW03hXX9avYtDewmtnIOplnjKR7D
JiJ3ido5C20oUYtzXnrmhU/fSut1dbdN/n6+fQ+ulKjicEv7NoOFRtQly1G3JWcrclrtXjdtPlVk
uW65n6HWRYeKtN1LxJq2gwSzf2ppccE11DJbSxqI5g/lOjsoWRSY5BlCwBRgcEEVr1g6b4ivr7xl
rmjTaFd2Vhp9taTW+rTFTDfNKZt6x7c48vy1B3ENl/uhdjP2ylZpd/8AJ/d/S6nzVGmpwqSavyq+
6Vveir2est7WVnrzbRaNbUNPtdWsbmxvraG8srmNoZ7e4jDxyxsCGRlPDKQSCDwQa/PP9of9hO/s
fiZoFt8NLCaXSPEEjxm1aKU2uirFHCGee6d3JVyZXGQD8pVA5wK/RSuS8ReJb6TxDoWkeHL3SZrs
6kV1mG4dZZrazS382QrEJUYOWls0z82wXSMUIIrzswwdDGU1Gquqs1vv+v8Aweh9jwlxLmnDmLnV
y+ejjLmjK/I7Rdm13i7NWs38N7SaZ8J/AP8Awq34c6B4U/ta71z+yrYQfbr0/PJyTgDJ2oudqJk7
UVVycZPW1zPh/wCIWkeJvGHivwzaPMNX8NSW0d/FJGQu2eETROjdGUgsvYgo2RgqWv8AhPwnpHgX
w3YaBoGnw6XpFhH5Vvawg7UXOSSTyzEkksSSxJJJJJrup8qio0/hWn3aW/M+Yxvtp1albGXVabU9
UldTXPzdLXvFpJWad7qyT16KKK2PMCiiigAooooAKKKKACiiigAooooAKKKKACiiigAooooAKKKK
ACiiigAooooAKKKKACiiigAooooAKKKKACiiigAooooAKKKKACiiigAoor5T+KPiDVfhJ8Sdd+IX
i3xB4Y8La5NZNofhieaG6vrLULDzpZxDPbRYuIriNlgMlwpeELOqiMt15cRiFh4qTWnXpb5nvZPl
Ms4qyoU52nb3VZycnfRKK1fdtJtJN2sm19WUUUV1HghRRRQAUUUUAFFFFABRRRQAUUVyXjL4reFv
h/rvhrRtf1T7BqXiO5+yaXD9nlk+0S7o027kUhPmljGWIHzexxEpxprmm7I6MPh62KqKlh4Ocnd2
Sbeiu9F2SbfZK5va/rtj4X0LUtZ1Of7NpunW0l3dTbGfy4o1Lu21QScKCcAEnHFX6oa/eX2n6FqV
1pmn/wBralBbSS2un+csP2mVVJSLzG4TcwC7jwM5NV/CKalH4T0VNZmmuNXWygF7NcRRRSPP5a+Y
zJEzRqxbJKozKDwCRg0cz5uUfs4+w9rdXvbfV6fy2ukurb1uklozXqhoF5fahoWm3Wp6f/ZOpT20
ct1p/nLN9mlZQXi8xeH2sSu4cHGRXJa/r3j3T/HWpRaZ4atNW8KQeG5Ly1k+0pDcXOrrKQlpuZ8I
jRgfOY8Anlu1d5SjLmb308jStQdCnFtxfPZ3UrteTSem6vddNHuFeaftIeOtU+G/wX8Ra/o17aaZ
qUP2eCK/vomlhtfOuYoWmZFVi2xZC4AVuVHyt9071544vrf4n6f4Th8LatdWE+myX9x4iRFWxtmD
7UhLMRudsMSq5ZcxnaVZ2jPix4T1Txx8Odf0TRNZu/D+s3VsfsOo2V01s8M6kPHmRAWVCyhX2jJR
mA5NY1pOpSqKk9bNfO3yPQy+nDCZhhKmNS9m5Qk02mnDm1v8VrpPRq9tbNNXyfE/g/UPHXhvxnoH
jvR9O8S+GZ5Fm0200aeW1uruFCsqwSh5FVJVkRQJFmCPkFliAIPlv7KfwP0P4R+OviC8J8jWbv7P
Omiz2DiXRrCaW4eCEXbFluNyqiyGJmUSW5Us5UNX0bp6XUdjbJfTQ3F6saiea3iMUbyYG5lQsxVS
ckKWYgcZPWrFRLC05VYVmvej331v18r+a+ep108/xdDA4nLKcrUqvLdRbUW4uOvK7r3uXXlUZN21
5U4Ovbafa2c11Nb20MEt3IJriSOMK00gRUDuR95tiIuTzhFHQCsnwL4F0P4a+FbLw54csv7O0ay3
+Rbea8uze7SN8zszHLOx5Pf0rB+IX/Cb6drvhq/8I/8AE0tJ9StrHV9Lu/IW3trBmZp7xCdkpmUB
FC+Yy4J/dE813lbx5ZTfu2a6279n+Z5FVVaWHivbJwqWbipPRxulzR6NJtRfZuzs2FFFFbHnBRRR
QAUUUUAFFFFABRRRQAUUUUAFFFFABRRRQAUUUUAFFFFABRRRQAUUUUAFFFFABRRRQAUUUUAFFFFA
BRRRQAUUUUAFFFFABRRRQAV49+01ovh/xT4b8IaBr/hubxQureKLCztrWNpgsLMXM87mGRHCpai6
OckA7SylQSPYa5nw18SfDXjDxJ4i0HRdWh1HVPD0kcOqQwqxW3kcNtQvjazZRwQpJUqQ2CMVz14x
qQ9lJr3tNevy66HsZXWr4PELHUISfsvebi2uXom5LWK5ml0ve19TzX4B/FrwN448WeIvDfgo64LL
wvZWujxxzHztK8i3knjjltpVdwWcEfM7BpEjjIB2OR7hVDQ9A0zwvpcGmaNptppOmwbvKs7GBYYY
9zFm2ooAGWJJwOSSav0UITp01GbTfkrIWa4nD4zFzrYWEowdvilzSdklduy1dr21te13uFFFFdB5
AUUUUAFFFFABXJeKPiVo3hfxV4e0C41PSY9S1W5WJrW71WC2uI4mSXy5Uhc75t80aQhUGSZCf4SK
62uZ8TfDHwd40vo77xD4T0PXb2OMQpcanpsNxIsYJIQM6khQWY46ZY+tZVPacv7vfzO/BPCxq/7Y
m4Wfw73to91tvv8AgeTeKPi5eXljo/im68cad8N/C39v3Wj2NxCLbW7LxCpH+iTyTx/8e0W+KbzE
3KQqupkjO1xQ+EHgbWvG3h+11e+8Wa5q97p+rSXkq+L9MtNQ0q8vhakJfaYfLSVbQTSJJC0UiAoj
KFXeWHsOm/CLwLouz+z/AAV4dsNlzDeL9m0qCPbPFu8qUbUGHTe+1uq7mwRk14v+0V4g+NVneaFp
Wh6f4SOja74kXSIrZ1m1B721khY+XeRPBtSErFcPM0ZLBCqg4RnfyK0JUV7aveXkr76eaSXovvP0
PL8TRzBvLsrUKV7+/UVNWiuZ2XuynKVm7tzlaytyJJL6N09LqOxtkvpobi9WNRPNbxGKN5MDcyoW
YqpOSFLMQOMnrViuK+E/w3j+FPhu58P2VzC2hx3s02lWMMLothbOQ3kF3kkeVt5kkMjNyZSAqqFU
X/AfhC68E2OoWEuv6jr1lJeyXFj/AGrKZ7izgcKfs5nYl5lV/MKs5LBXVCTsBPrQlO0eaNu+t7f5
+v4H59iKWHU6rpVuZJ+77rjzJ+Wqi1peOq3tJ2XNY8deE/8AhOPCt7on9s6t4f8AtWz/AImOhXX2
a8h2ur/u5MHbnbtPHKsw71X8efEbw/8ADWx0+78Q3c1rFqF7HptotvZzXUk9zIGKRLHCjsWYI2OO
ox1IrpqKqUXq4aP7/wBUZUq0fcp4hOVNNuyai9Uk7Nxl2W6ewVg6x4F0PXvFXh/xHf2Xn6zoH2j+
zbnzXXyPPQRy/KGCtuUAfMDjtg1vUVUoqStJXMKVapRlzUpOLs1o7aSTTXo02muqbT0Ciiq97qFr
psKzXdzDaxNJHCskzhFMkjqkaAn+JnZVA6ksAOTVbGcU5NJK7ZYooqhqWh2OrXmlXV3B5s+l3LXd
o+9l8qUwyQlsA4P7uaRcHI+bPUAhO/QqPK37zstfP06rrv23s9i/RRRTICiiigAoorB8deLP+EH8
K3ut/wBjat4g+y7P+JdoVr9pvJdzqn7uPI3Y3bjzwqse1TKSinJ7I1o0p16kaVNXlJpL1eiN6iii
qMgooooAKKKKACiiigAooooAKKKKACiiigAooooAKKKKACiiigAooooAKKKKACiiigAooooAKKKK
ACiiigAooooAK88+FXwbtfhZq/jPUrfWdR1GXxRq0+rXFrcOBa20jyyOPJjA+VtjojsSS/lKflAC
j0OvkS6+EPhz4c/ETVLX4NeIpvBHjjSo45k8KXGs293ZeJWW3mmEDWr3Xnq2HCmSXYEU741/5aDg
xUvZyhU5Oaz72evZbP5teR9bkdBYyjisI8Q6XNFN+5zQai/tyT5oJNp3jGS3crJXPqzRdW/tqzku
Psd3YbLm4tvKvYvLdvKmeLzAMnKPs3o38SMp4zir9cl8PtH8U6Xb3f8AwlWs/wBrXf7qCJomi8l1
jjCtcBFt4mieZtzvEXmVDgI+OK1vF1vrF54T1q38PXUNjr8tlPHp11cAGOG5MbCJ2BVsqH2k/K3A
6HpXVGT5OZp/qeDWoQjinRhOPK3um3FX87XsuunQ8Xs7XWP2qNN1q08R2U3hXwJZ6tcaPe+G7i3E
l1qjWtzFIJxeJIFjUSRGFkiEg4nAkLFHi9/rzT9nv4Y6z8JPhzDofiDXv+Ej1aS5lvrm93Tt+9mI
eVd0sjFv3hc7lWMNncUDl2b0usMLCSgp1F77Svf8u2nloernmKpVMVLC4OSeHpylyKKaWtk5a+83
Kyu5XlZJXskkUUUV2HzYUUUUAFFFFABRRRQAVQs9A0zT9U1DU7XTbS21LUfL+23kMCpNc+Wu2PzH
Ay+1SQNxOAcCr9FKye5cZyimouyej8+uvzSfyCiiimQFFcl4Z+JFj4w1G0i0rTdWm025trmZdXms
mgt0lt7j7PNayLJtljmV8/K8aghWwTtYDraiM4zV4u6Oivh6uGn7OtHll2e61s0+zTTTT1T3CuS+
KXw6sfih4NvNEun+yXf/AB8adqaBvO028QEwXURVlYPG2D8rLkZUnDEV1tFE4xqRcZK6YYfEVcLW
jXoS5Zxd0+zR5L+zz8W774haFfaF4msLvSfiD4W8mx8QWd3Go3Ssp2XKMgCMkwRnG3gc4yux39ar
B8a+D7fxxoUumXGoatpW7LR3mi6jNY3ET7WUOHjYbsbs7XDISASpwKyPhL4P8S+BfCa6T4p8ZzeO
b2KT9xqVxZLbSJAI0VY2wzGRgVZjI7FmL8k4zWFL2tO1Ofvf3tPxXfzX4Hr454HGe0xuHapNtfuv
ee61cJWtyp392TTimknOzZ2tFFFdR4AUUVX1B7qOxuXsYYbi9WNjBDcSmKN5MHarOFYqpOAWCsQO
cHpQOK5mkixRVfT3upLG2e+hht71o1M8NvKZY0kwNyq5VSyg5AYqpI5wOlWKAkuVtMKoa/Z32oaF
qVrpmof2TqU9tJFa6h5CzfZpWUhJfLbh9rENtPBxg1fopNXVioScJKS3XdX/AAej9GeefA/RfiPo
PhO7t/ifr+neI9fa9eSC60yNUjW2McYVCBDF8wcSH7p4Yc9h6HVfULmSzsbm4htZr6WKNpEtbcoJ
JmAJCKXZVDE8DcyjJ5IHNUPCd/rGqeG7C71/SYdC1eaPzLjTYbwXa2zE8IZQihmAxnAwDkAsAGOV
OKppU7t+t397O7F1Z42c8a4wjd7R5YpNr7MFqlpulZPd3aNeiiitjzgooooAKKKKACiiigAooooA
KKKKACiiigAooooAKKKKACiiigAooooAKKKKACiiigAooooAKKKKACvgn9j/AON2j/FT45WNz4x0
nTn+Icmky21t4gWxP2jUJleR2ZjGywwslqBGD5JdljYGZRiNvvavJdM+DFjcXHh3UfEPgfwPd+JG
uf7T1jXNItWsZoLxJBPE9v8Au3kmzKAHaSWPcASVIcxjy8XRq1KtKdN6Rd2mtHtb0a6O2mvTf7zh
7MsDgsBj8Ni4PnrRUYyjJKUbKfNvZShLTmhzLmaikuazj61WD4P8O33hfTnsLvXbvXoIvJjtJtQV
TcRxJbxRESyjmZ3kjklaQgEmYjGFFb1Fek4ptPsfERqyjCVNbStfRdO3b5emxyWg/FLw94h8feJf
BdtebPEmgeS91YzAKzxSRRyLNHz86DzVUnqrcEAMhbra4Pwf8Lv+EU+KXxB8Zf2n9q/4Sz+z/wDQ
vs+z7L9lgaL7+47927P3VxjHPWu8rOi6ji/aLW7+67t+FjuzCOEjVisE248lO7f87hF1FstFPmS3
20bWoUUUVseYFFFFABRRRQAUUUUAFFFFABXh+r+ONN+Nui+O/Duv/C7xlL4O06yW6aS+sZbKTVpI
pWkENtEXSZmbyY2TGCSSriP5Q/uFePfs/wDw18f/AAzvvGVp4t8YTeLNAub1ZdAa+vpLy9ghBkDC
aSSNcMU8j5VJQMrkAZO7ir88pwppe6730TW3W/Q+lyqWHoYevi5SSrU+R0/elGV+fVwcftR0erVl
dq7SOS+Cv7Nt14F+Jk3xG0Dxfrmm6B4kj+23/hHXLMvdEyxlxHcTPKW82OWQtuKlx8yF23OzfR1F
FaUMPTw0OSmrLf5/p6LQ482zbF51iFiMZLmkkop2SfKtrtJczS05pXk1a70RXfULWO+hsXuYVvZo
3mit2cCR40KB3VepVTJGCRwC656iuL8C/Fix8d+PvHvhqy+yP/wilzbWsk1vdNM0rSxb2LL5YRNr
rJFtEjtuifcE+Xdxfxy+O/hz4e317bvcQ2moWlkbG68SWq29zceHZrwp9l3W8jK0yuIXnaKLc+21
RmjKsrDB/YR8O6R4d+EOsRaBqeo63pE2v3Mlvql/pR09btVjhjMkKGRy0RMZwxKnIZSqlTXK8U5Y
qNCm1bVv7tvv3a2tbe59BTyKNDIq2a4uElJ8kaejtdyu5NpWXuJcsJNOSnzpcqi39HUUVgt4mm1H
wbd63oWl3eo3YtppbPTL6GTTZrmVAwWJhcIrRbmXAZ1xghuRzXouSW58XClOp8K0ulfZXe129Fs9
30fY3qKyNP1ySLwnbax4hgh8OSrZLd6jBcXSPHYMIw8qtMMKVQ7gX4BC56VY0PX9M8UaXBqejaja
atps+7yryxnWaGTaxVtrqSDhgQcHggihST0KlRqQTk1ona61V+11p6a6rVF+iiiqMAooooAKKKKA
CisHw14ivtW8m21PQrvRdSXTbS+uo3Ky28Us3mB7ZJ14keJojuwAMPGR97jeqYyUldGtWlKjN057
rs0/xV0/kFFFFUZBRRRQAUUUUAFFFFABRRRQAUUUUAFFFFABRRRQAUUUUAFFFFABRRRQAUUUUAFF
FFABRRRQAUUUUAFFFFABRRRQAUVzPxJ0vxLrXgfVrPwdrcPh7xNJGDY6jcW6zxxyKwbaysrDa4BQ
ttYqH3AEgA+EfDHR5/2PtI8Wa/8AF34kzazZa/q0FvZXUq3d2xZIpAkkgw7LLJGgDAAhRboPMbgD
jq4h0qii4+71ldJL+v1PosDlMMfhKlWnWTrppQoqMpVJ6q7VlZJJt7tvlastG/p2iiiuw+dCiiig
Aorg18VQ/Cvwbaal8SPFtpBd3tzDHNcXDRxWkF1MFU29sRGjGFWDlWl3OEDNI+FJHeVnGalp17dT
rr4adD3nrFtpSV+V2tezaV7XV/VdwooorQ5AoryX9pz4rap8JPhhLf6FafbfEOqXK6PpcKbmm+1T
I4iaJBFIJXVl3eW+1WCkbs7VbvPAP9uf8IL4c/4Sb/kZP7Ntv7T+5/x9eUvnf6v5Pv7vu/L6cVgq
0ZVXRW6V321/U9WpltalgKeYzaUJycYq/vPlSu7fyq6V++hvV5pq3g3x3r3xSs9bbxJaaN4b0W5R
tP06yE8n9pQSwFLuO+j3ohdXCtA6lgnzFkYnj0uuK8cfE618Kw69Y6ZZTeJfF2maSNYj8NWTBLq6
gLvGrJu+8u9GDbNzDjCszorqsocqdR2S1+701fexWWyxMaso4SClKScdUmkpNJu8vdjvyuT0Sb1W
5k+P/wBoLwl8N9LudW1W583Ro9Nh1GHULK5tpluzMzi3ghjEvmu8ojkZW2eUVRyZAEbHF/GD9onX
fhT4w8LaVq2l6H4d0vUtWvDNrOpX8lxE+lWsMMzyRpGistxIJWjSMhsSRBQJBIrDB8f/AAx0fw9r
Xgfx+3w0mhl0rwvqVrL4U0G2N3bveTRAxadJFBE6+UxudQBmWMIWKl2wVVvf7a20zx7oWg6nqeg/
8++q2tnrVmv2ixn27kYo2fLmTcRkHKnIBrg5sRWc4KfK1a2nTd30W+3dWPrnTyfLI4fFSoOtTkqi
leSVpaxio2lJXi1zuTvCSkkkrNv4n+LHxo0L9oax0638RadD4Ng0u9fxBa61dWsd9caRpQFtFbS3
dmUfz1vJ5sGBWXC/Z5GEkWHk+s/i18L9S8dfDZvB3hbxDD4GspY/sU5t9LiuY3sTC8TWqxkqI1IZ
cMhBUJgYzV74heHZFhfxL4b8KaHrXxAto0tNLvtUjRGt1kfYzNPtMgijWWWRkQ5YB1Xl6yfhR8TI
fGGqavYz6x9vuzturVJrSPT2MUara3IjtHla6VEu4bgFrhFIaTYpcKGMU6Hs6k4YiXM521Wmiv2f
5bXV3ZpLpxuaPFYTD4nKaXsqeFcnyyaqJSk4vaUX6rmfLJRk4xUo1JT7zQNDsfC+habo2mQfZtN0
62jtLWHez+XFGoRF3MSThQBkkk45rkvBng3xD4K1HRtJj1271vwpY6bdLNe67fG61S8vJbhHjMje
UBsijEqgh+fMUFPkDHvKwfGHjXTPA9np1xqcuz+0NStNKtYlZQ8s9xMsSKoZhuxuLsBkhEcgHGK9
ScYRSk9Lfl/SPhMPWxNWUqMFzuo9mrtys1f195693fdJqv480/XdWsdPsdGttDvLK5vY4dat9ejk
eOXTWDC4SNV4aUggAP8AIQWzW9p+n2uk2NtY2NtDZ2VtGsMFvbxhI4o1ACoqjhVAAAA4AFfOX7YP
wp8deObey1Xw/d/8JB4esbaUX/gefz4ra82RzTec7W8qSzvvjt0jhAOJNrZAL1raD8dfHPifwvpW
t6Xong2+utQ1a6sotCtfE32qVhFYtMlqLqCKSAXDmKWXc5VFjEaH53LLxfWo06841ItbW639LL06
3fY+m/sOpisrw9fCV4Tu5c0bqPI90pOUk27KT5uVQikvfdz3+iiivTPhgooooAKKKKACiiigAooo
oAKKKKACiiigAooooAKKKKACiiigAooooAKKKKACiiigAooooAKKKKACiiigAooooAKKKKACiiig
AooooAKKKKACvHv2t/h3dfE74A+KdK06xhv9XgjS/so3hMknmQursIQqs3mvGJI12jJMm3IDGvYa
5n4jeMG8B+D7vWkghupYpIIYreZpwssksyRIg8iCaQsWkAAWJiSQOASRz4iMKlGcanwtO/pY9jJ8
RicLmWGr4NXqxnFxXeSkrL5vQ81/Yy+G118MfgDodjqekzaNrl/JNqOoW9wx8zzHciMspJ2N5CQA
pwQR8wDbq9wryX4veIvGuteAdB1P4Z6Fd6vdvrdpPeWN4z6PctZwymSVf9I8to97QpGdytujlb5W
BzXrVZ4ZQpQVCC0ilr0f6PzOzO6mIx2InmuKkvaV51G4p+9BprRpvmitbRv0WmzsUUUV2HzYUUUU
AFFFFAHM+NtasPCMNn4j1nxJNoGh2EixXSMsX2Wdp3SGIzs0bOiq7qQyOgGSXJUHEHw0vPGt1oU8
fj3T9Jstdt7lohNoUzyWd3EVR1ljWT50wXaMq/O6JmHystX/AB14F0P4leFb3w54jsv7R0a92efb
ea8W/Y6yL8yMrDDIp4Pb0ri/Dd1H8MtXttNbwnofg3wzrN69jp9lolu73U2oCWcLI8dvCYxFLaQR
TGRipi2Mr5HK8cnKFZSb9357+elrbW1Wtz6LDwo4jL5Uqcb10+y+FarlakpOXx894yXKoappHpV7
qFrpsKzXdzDaxNJHCskzhFMkjqkaAn+JnZVA6ksAOTXF+IvhRDq3xP0Lx3p2r3eh6zZWx02++zxx
yrqOn7/NFswkVhH+9Ct5iANtLrnJVk4Pxp8Zbr4jWfjHw78MNCtPG2paXpsN3b6tDqmny2aXkkyf
ZGj3O4LxMk82JAmGtFHPmo1ea/BL4YfHrUvFXiu68ci08JQ+Jba3tta16xuohrFz5KTrDJa+SZII
nAeOJmKJ8iqyfvNz1yVsVGpUjTjTc0+qTsmr9dt/116P6HL8irYXCVsbXxdPDzirck5Rc5Rmo/8A
LvWVuWTeqb5lG0d5R+wqoa/odj4o0LUtG1OD7Tpuo20lpdQ72TzIpFKOu5SCMqSMggjPFcH8GNF8
Xr4B8KS+LpLvw/rtn9r/ALQ0WG8F/DPvlcReZPO9xM21NrjbOMFsHKgIPS69KnL2sE5RtdbPzX9L
U+MxVH6jipQpVVJwk7Si/wCWTSaa01tzJxbVmrM4rxDp914S8BWfhbwXbTWN7JZSaPotwIzPb6ZJ
HZym3luGbcREphRNzByWdAQd1fF/7Oeu/Ez4U+NPDEPinxfNaaXqsd5rfiLQfFlw9oumWP2hoI7q
Sa5UlJZrqaRhHFgyERl2xJuT9Ba8P/aS8ZeFPBd94QutQ0vQ9R8cXEk8HhqfxJKsOn6e+YZJruaV
yFjWIxwtlf3rHCR43sR5WOw6XLiFPl5Nu267fdbre3mfecL5vKSrZPLDKt9ZvzNpOV1Get5bJXUu
a6cHHn11i/cK8W/ag8E+Ifit4NtPCngvVf7P8SRalaahJNHqpsxZRKJnimnVFaR0MsOECgHzVR84
iavD/Hn7amkfGWHwr4Z8Aya5o2r6h4o0y1urW+kOnte2bu4kjW6t2keFd4hVmXD4f5Qw3ivmr45f
FKPxn+0F4s1y01WbS7JpI50fTdSfyDqFlZGKCaGaONvMUTq3lSbELJJyYN7MnBjs2w7pOEfeTdtH
be99bdNPvPruFPD3OIY6GIr/ALmpTjKaUo82sXFRTjzK/NeTVtLxs76pfWfgC1uvFkPifwHoepeJ
9G+I8MkmueKtSudPOkWd5dq8q21tL9lnZbZpj9mkeW0+a4hiY+YWZisHw38DfGT4Uf29ovhDUfh5
4i1bQdE0qyksGRo3dR9uuPKZYpUMc3mTkK8qKs6OkhZXEmfJfjfqfiH4W+Mrv4r/AAz1TytZuvP0
LxtJo+iltN03VITai5VGniwEmlZGDMMswY72LkL9Wfsy/E7w18e9FTx8LLTrf4gR2Uej6zHbszSW
saSyOiqH5SKQs0gxkE/KWcw8Y4Z061dUG3Gcb2ae8fLe72b87+Z6GdxxuXZVLNKcI1cLW5eaMoXc
Kyaupq0XGnpKNOzsociWnIz2jT7mS8sba4mtZrGWWNZHtbgoZIWIBKMUZlLA8HazDI4JHNWKKK+v
P52k7ttKwUUUUCKGk6/pmvfbP7M1G01H7FcvZ3X2SdZfInTG+J9pO11yMqeRkZFGralcad9j+z6V
d6p59ykEn2RoV+zI2czP5kiZRcchNz8jCnmp7LT7XTYWhtLaG1iaSSZo4YwimSR2eRyB/EzszE9S
WJPJqxU621epvKVONRuEbx7P9bW/ruULyHVJNU0+S1vLSHTU8z7bbzWjSTTZX935cgkUR7WyTuR9
w4G3rVDwDdX194F8OXOpyXcupTabbSXUmoWi2lw0piUuZYFJETlid0YJCnIBOKvw6HY2+u3msxwb
dSu7aC0mm3sd8ULSvGu3OBhp5TkDJ3c5wMX6lRd+Z/1/VjSdWPs/ZRV9tbJPrdaavWW99UldaJIo
oorQ5AooooAKKKKACiiigAooooAKKKKACiiigAooooAKKKKACiiigAooooAKKKKACiiigAooooAK
KKKACiiigAooooAKoa/pP9vaFqWmfbLvTvtttJbfbNPl8q4g3qV8yJ8Ha65yrY4IBq/RSaurMuEp
U5Kcd0cHr/wpt77TtS0/TLv7FYa9qUl34jgvfOvP7UgltzbzQB2lDwZQRbGjYCPyVAUrlT1ugWd9
p+haba6nqH9ralBbRxXWoeQsP2mVVAeXy14TcwLbRwM4FFnotvY6pqGoRyXbT33l+ak15NLCuxdq
+XEzlIsg8+Wq7jy2TzV+s4U4xbklZ/1/X3nbiMZVrwjSnPmirPVK97a66t9t9Uo6KySKKof2/pn9
u/2J/aNp/bP2b7Z/Z3nr9o8jds83y87tm75d2MZ4zmjSdf0zXvtn9majaaj9iuXs7r7JOsvkTpjf
E+0na65GVPIyMir5le1zkdGolzOLtvt32+8v0UUVRkFZHirxZpHgjRZdY16/h0vS4pIYpbu4JEcb
SyrEhY/wrvdQWPCg5JABI16r6hp9rq1jc2N9bQ3llcxtDPb3EYeOWNgQyMp4ZSCQQeCDUyvZ8u5r
R9mqkXWTcbq9tHbrZtNJ220foeH/ABS8SaZ8J/gveeIdW03/AIWv4U1TW/7Q1Jrq7W4hisLq5LwP
DHM0iSJEDbRpGhVWOH+TLGua8a/teah8M/htH4r1XRtO12XVL20utL0uxnltJINHvYZ5LOS5d0kU
3GbWdXWMlQQCDjG70P8AaK8H3etaFoXiPSfC+k+KdZ8Jakutw22oNcJcNHCrSPHaNBljM7JEFRw0
bEDcrFVrw/4jftb/AA++Omm3fw6tPFM3gvS/EOkwM3ii5imDWt01ygksJYQFUKYtweXzfKwzAkjr
8/iqssPKUVUUHb3Vbd69X5927bt6n7BkOBo5xQo1amCliI+0k60lJ+5C8fswu/hTd4Rg5JKMYvk1
888B/tg6N8L/AAz4h0Y/Dm0+Hd/cXM+l2114et4Jb6xWGB1ja8gndZLiaGV4xulKLLvm+60bK/2V
+z3421j4i/BXwj4i1+zms9XvrJTcCZQrTMrFBcBQqgLKFEoAGAJBjIwT4P8As6/Bywt/B/hyLSRp
yeItD1a3ur03WlRaH4lsrYzTu6Xrf6XIyyrt2RgweZD8pk2sQfqzRdW/tqzkuPsd3YbLm4tvKvYv
LdvKmeLzAMnKPs3o38SMp4ziqyuniElKrPS2isv000226mPHeKyipOdHL8PaftPeqOUm3ZNJWnea
UlaWsmvdTWju79FFFfQH5AFeW+Lfh3qnxI+JNpLqmo6jp3hHw/JY39np4sbBo73UIpvOW4juCZJ0
VQPKdNkRIJ2uVZs+pUVlUpxqrllsd+DxtXAzdWjbmasm0nbzV9n0vuru1nqV9P0+10mxtrGxtobO
yto1hgt7eMJHFGoAVFUcKoAAAHAAr5b+Jz/CXx8vizxqfA+o6l440/VrvwZavb6MNSuLnUIoH/fL
ZeYYblY4y0gacA7YMcbUFfVlYM3gXQ5NL1PT7ay/siDU7k3l4+jSvp8007MrNK0tuyPvYqu5t2WA
wSRxWGJoOtFQVreav6W7WPWyXNIZZXliJufM7awly3je8lL+ZS6xej2dtz5x8QWPw2/4VV4gsvDf
gvxl8QvBDyRx2OnaFcXn9mS3Vt+6FtbiKQOYi6vPJc+W8UkhZjLJKsaCx+yl4QsfGuuv8YLKT/hH
59Wtnj1rw7peqtc2d1qjsZjeuUuXC5juGAtZkBiZycZCs30rrmi2/iLS59PupLuKCbbuexvJrSYY
YMNssLq68gZ2sMjIOQSKwfhT8NNM+D/gHS/COjT3dzpuneb5Ut86vM3mSvK24qqg/M5xgDgD61xr
BNYiE2lypdElrfTztq+p9DU4ojLKMRhqcpqrUml705TvTcbSvdqPM3GF3yJvR30sdbRRRXsH5yFF
FFABRRRQBg6PrGuXnirxBYX/AIf/ALO0ay+z/wBm6t9tSX+0t6Fpf3QG6Ly2wvzfezkcVvUVX1Cy
j1KxubSZpkiuI2idreZ4ZArAglZEIZGweGUgg8gg1KTit7m85wqTTUVFWS0u9kk3q3q93qlduySs
lYoqvp9lHptjbWkLTPFbxrEjXEzzSFVAALSOSztgcsxJJ5JJqDUv7U+2aV9g+yfZPtLf2h9p3b/I
8mTHk443+b5Od3GzzO+Kd7IhRUpNJ6a76bfq/wAy/RRRTMwooooAKKKKACiiigAooooAKKKKACii
igAooooAKKKKACiiigAooooAKKKKACiiigAooooAKKKKACiiigAooooAKKKKAPNPHHwB8PfEDx1a
+LNTvdWj1KztoI7OG2uwlvb3EEsstveCLaQ80TTShfM3x4dgUOTne+Fvwt8PfB3wbZ+GvDVn9lsI
PnkkchprmUgBppWwNztgc4AAAVQFVQOtorCNClGftFH3u56tXNcdXw0cHUrSdJWtG+ml7aeV3b1Y
UUVg65qGqf27o+maYPs/neZd3V5cae1xb+RE0avBvWVPKmk84FGIcYilJU4rWUuVXPPpU3Vlyp23
/BXN6iiiqMgr4Bs/+CcPi/xbqmoah4u8YeHdEnk8vyk8O6SGhfC7WzEq2yRYCr91TuJYnB5b7+or
gxWBoY3l9urpdLtb+h9bkPFOacMqs8rmoSqWTk4xk1ytvTmTSvfXTXTsjyX9lvxlrPjD4N6OvieG
7tvFekZ0vVrfULeeG4SWMK0bSib5md4HglZskEyE8dB61XM6J8PdI8PeOPE3iuxSaPVPEUdpHqAa
QtG7Wyukbqp+62xwpwcEIpwDuLdNW+HjOnSUJu7WnrbZ+rW/meTm1fD4rG1MRhY8sJvmttyuSTlF
f3YybUXu4pN6hRRRXQeQFFFFABRRRQAUUUUAFFFFABRRRQAVg6x460PQfFXh/wAOX975Gs6/9o/s
228p28/yEEkvzBSq7VIPzEZ7ZNb1FTK9vdNaTpqX71Nqz2dtbOz2eidm1bVXScW7qvqFzJZ2NzcQ
2s19LFG0iWtuUEkzAEhFLsqhieBuZRk8kDmjT7mS8sba4mtZrGWWNZHtbgoZIWIBKMUZlLA8HazD
I4JHNWKKfW5PMuXltr31+7t+AUUUUyAooooAKKKKACiiigAooooAKKKKACiiigAooooAKKKKACii
igAooooAKKKKACiiigAooooAKKKKACqGua1b+HdLn1C6ju5YIdu5LGzmu5jlgo2xQoztyRnapwMk
4AJq/Xkvwv8ABtj4y1HRvil4im8O+IPG39mtpcWp+GrhrjS4YkuLg7rUtk72WTY7EkjayrtBYNjU
nJNQgtX/AF+u34o9PC4ejOnPEYiTUI2Vkrtt3aWuiXuu8tbdIy2PWqK5LxJ8S9M8L+PvB3hG6gu5
NS8U/bPsUsKKYY/s0Qlk8wlgRlSMbQ2T1x1rrauM4ybSe2j+6/5M5KuHq0YU51I2U1zR81zON1/2
9Fr5BRRRVnOFFFFABRRRQAUUUUAcHrHizxPo/wAZPD+if2N9t8Gaxptx/wATGztZZJbK/iIf/SZM
+XHC8R2pwWaQEcCu0stQtdShaa0uYbqJZJIWkhcOokjdkkQkfxK6spHUFSDyKg1+6msdC1K5t5PK
nhtpJI5Pskl3tYKSD5EZDy4I/wBWhDN0BBIr4Q+G/wAdLr4NeFfGPxSvb7SfEMGva28UPhfSINPt
7h2une7hu7y5hkmmhwgvEW3lMjIflzgZHl18UsHNKprF3d+ySR95leQVOI8LKeDSjUp8kFHX95KU
pW1tZO1ldtLS7te5936l/an2zSvsH2T7J9pb+0PtO7f5HkyY8nHG/wA3yc7uNnmd8VfrI8I+JrXx
p4T0XxDYxzRWWrWUF/BHcACRY5Y1dQwBIDAMM4JGe5rXr0otNcyejPiq0Z05eynGzjdP1u9/PoFF
FFUYBRRRQAUUUUAFFFFABRRRQByXhv4l6Z4o8feMfCNrBdx6l4W+x/bZZkUQyfaYjLH5ZDEnCg53
BcHpnrW9ouu2PiKzkutPn+0QR3NxaM+xlxLBM8Mq4YA/LJG656HGRkEGsj4jfD3SPip4Pu/DGvpN
LpF5JBJcRQyGNpFimSYIWHIVjGFOMHBOCDgjX0DSf7B0LTdM+2Xeo/YraO2+2ahL5txPsUL5kr4G
52xlmxySTWEfaKVparv89reS69fI9Sv9SnQVSjeNS6TjurKCvLm6uc7vlsuRWV5Xur9FFFbnlhXM
6zruoSeLNN0DS0mtpTH/AGheX11pMs9kbZZFRrdZxJGqXDlsrzJtWNyyYK56asHxr4cm8XaFLo3m
2i6bfZttThu7eSX7TZurJNCjRyxmJ2VsCTLbeflPbOpzcvunZhJUo1V7XRd7Xt52trbotNbao3qK
oaHoGmeF9Lg0zRtNtNJ02Dd5VnYwLDDHuYs21FAAyxJOBySTV+rV7anNPlUmoO66X0/C7t979Qoo
opkBRRRQAUUUUAFFFFABRRRQAUUUUAFFFFABRRRQAUUUUAFFFFABRRRQAUUUUAFFFFABRRRQAUUU
UAFFFFABRRRQBg3njrQ9P8Zaf4Vur37Nruo20l3ZW80TotykZ/eCOQrsd1BDGNWLhTuK7ea3q8W/
aC8L/DTwvHF8YPGnh271bUvC32T7PcWNxIJo9t0PJ2x+akbbZZtx3dRnrwK8I1v9q34j3Gu+D/Ge
m3Xh208IatbbF8Lvq2mFGukZmmt7m8kmSSFxbFJvMCqqPLbwvGWZi3lVscsLNxra9Va7fLtd/Pte
/RH6Bl3ClTPMPTr5a7KzjJ1HGMXVScuSDTbfuWd5KKj9qSTR9wUV8XW1xaeJP2ivHXjvxZ4y/wCE
00L4ZXKJpmkCG3sIbKe5uJovKdrtoYd8Dx8Sh8yFYGEm5BHX2jXRhsT9Y5nayT01vfpfTTdPr0PE
zrJf7GdKDqc8pRTl7riotpS5fetJ+5KDbcUrysr2YUUUV2nzQUUUUAFfPH7Qfwp8IaL4F06w0T4J
2njH+0dbto30nQCdJ2uIp1S4mlt0GETey5kwi+dkkV9D0Vz16Ma8HF/kn+d0exleZ1srxMa9Nuya
bSlKF7bXcHGWj7NPzOS8K6fpniTwz4SvZdItNMn0fEkGm2NyskOl3SQSWs1urREI3lCSeEjG0FTw
CBje0PX9M8UaXBqejajaatps+7yryxnWaGTaxVtrqSDhgQcHggisFtH8Q6Z460uTSG0mDwS1td/2
hpyxGC4F5LKsouVYKwky3mBk/d8yu5aQkKt/wR4K0z4e+Hk0TRovs+mx3N1cxQBVVYfPuJJ2jRVU
BUVpSqqBwoUc4zRT5k+W2nXzelvl/kGL9jKDqc95NpxV21GLc+ZO+qknZpa3Um7u5vUUUV0HjhRR
RQAUUUUAFFFFABRRRQAUUUUAFFFFABRRRQAUUUUAUND1/TPFGlwano2o2mrabPu8q8sZ1mhk2sVb
a6kg4YEHB4IIq/VDQ9A0zwvpcGmaNptppOmwbvKs7GBYYY9zFm2ooAGWJJwOSSav1Mb2XNua1vZ+
0l7G/Ld2vvbpe2l7bhRRRVGQUUUUAFFFFABRRRQAUUUUAFFFFABRRRQAUUUUAFFFFABRRRQAUUUU
AFFFFABRRRQAUUUUAFFFFABRRRQBX1Cyj1KxubSZpkiuI2idreZ4ZArAglZEIZGweGUgg8gg181e
LP2D/CmoeB7jw34b1SbRopb26u4pNStl1AWaztas6wfNGyMBZQors7HY8ytuLhl+naK5a+Fo4lWq
xv0PdyvPcyyWfPl9Zw1UujV1ezad07Xe66nlvxB/Z/8ACnjabSkHhnQ4bd9fh1rWJFtVilvGhSdl
LbV2zM0kgRxMGBjmnxhyrD1KiitYUoU25RVmzhxGOxOKp06VebkoXtdt2vvv6JeiQUUUVqcAUUUU
AFFFFABVCz1/TNQ1TUNMtdRtLnUtO8v7bZwzq81t5i7o/MQHKblBI3AZAyKv1yXgfTbfQtU8U6fH
qviLVp5NSbUpX1xZmht/PUMsFpK0ao0KBeEjZ9hJDEE4rOUmpJLqddKnCdKpOV7xStb1Sbem3Tpq
1r0e9oGh2PhfQtN0bTIPs2m6dbR2lrDvZ/LijUIi7mJJwoAySScc1frB0vxdDd6Xq+pajY3fhyw0
25uYZLjWfLgWSKBirXSnedsJ2sVZ9pKjdjaVJwdc1jxr4g1TTk8FL4dh8Nz20N43ibUZXvVmV1mx
Hb20LR7/ALsDea0yrtl+UOQcT7SMYrlXol/W34HQsJXrVZurJK1+aUnpfd663l5K8n2O8ooorY8w
KKKKACiiigAooooAr3OoWtnNaw3FzDBLdyGG3jkcK00gRnKID95tiO2BzhGPQGrFV7nT7W8mtZri
2hnltJDNbySRhmhkKMhdCfutsd1yOcOw6E1Ypa9S5ctly79f+B8rGR4T8K6b4H8N2Gg6PFNBpdhH
5NtDNcy3DRxg8IHkZmKgcAE4UAAYAAGvRRRFKKSSskOpUnWnKpUk3Ju7b1bb3bfVsKKKKZmFFFFA
BRRRQAUUUUAFFFFABRRRQAUUUUAFFFFABRRRQAUUUUAFFFFABRRRQAUUUUAFFFFABRRRQAUUUUAF
FFFABRRRQAUUUUAFFFFABRRRQAUUUUAFFFFABRRRQBX1B7qOxuXsYYbi9WNjBDcSmKN5MHarOFYq
pOAWCsQOcHpXhDeNvGOj/GbQrLxz4Ch1xZIwdJ1bwp4fmvY9GkubmSFll1CWRdirAkTSMkKFhIeF
VBv9/ornq0nUs1K1j2MBj6eDVSM6KnzJq92mrq2j6eemq0vY5K70Ox8NaXra3MGreJ7DXdSQXGm3
TtqCxLctFbyIiSE7bVctK6ZKoplIG0BRPrmuWvw/sfDtjY+HdRvLK5vbfR4LfQbIPHYRsCFlkUEC
K3jCgFhwoK8V01ZFl4V02z8NtoLxTajpbxyQyw6tcy37TRuW3pI87O0ikMRhiRjjoAKpwa+DT+v6
9DKGJhO31m8tdV3VrX33Vl/iu7tW15Px58d/CngHwPp/jKa4m1vwtdXsdm+raCq3tvbKzMhnkZG/
1Suuwldx3FVCknFV9F+NE3ir+3LbRfAvi1dSsba8ntI9c0qTS7e+aHyxEqTzDC+e0nybhuAjkLqm
BuyZP2e/D/w5h1nX/hX4R8Mab47uZFltbrW1me1hYuRKECktApjklAWEKDlQRtAA9S1bQNM177H/
AGnptpqP2K5S8tftcCy+ROmdkqbgdrrk4YcjJwa5orEyb52l6a/i/wArad2e1WlklGnF4eEql29Z
NRelmk6cW9NbcyqLm192Ntb9FFFd58kFFFFABRRRQAUUUUAFFFFABRWR4ut9YvPCetW/h66hsdfl
sp49OurgAxw3JjYROwKtlQ+0n5W4HQ9K5r4L+B/EPgTwabbxZ4pu/F3iS+uZL+/vLhyYYpZAuYbZ
SBshXb8qgAZLEKgYIuTm+dQUdO/Q744em8LLESqpSTSUNeZ93tZJebvfod5RVD+0rj+3fsH9lXf2
T7N5/wDam6H7Pv3bfJx5nm78fNny9mP4s8VQ8C+OtD+JXhWy8R+HL3+0dGvd/kXPlPFv2O0bfK6q
wwyMOR29Krnjflvr/l/w5g8PVVN1uW8VZNrVJyu0m1om1F2T10emhvUUUVZzhRRRQAUUUUAFFFFA
BRRRQAUUUUAFFFFABRRRQAUUUUAFFFFABRRRQAUUUUAFFFFABRRRQAUUUUAFFFFABRRRQAUUUUAF
FFFABRRRQAUUUUAFFFFABRRRQAUUUUAFFFFABRRRQAUUUUAFFFFABRRRQAUUUUAFFFFABRRRQB5L
+01rHjXS/hzDbeBltItS1jUrfRJ7+7leP7BFdk263CMjB1dZpYMMocjcTtOOPUtPt5LOxtrea6mv
pYo1je6uAgkmYAAuwRVUMTydqqMngAcVxfhr4XfZdL8WaZ4s1P8A4TrTdc1u41SOz1m386G0gdka
K0VJGcFImTK4CjJyFGK7yuanGXO6ktLpaX2tc9zG4igsNTwVG0uSUnzqNuZSUbXvro01ayW24UUU
V0nhhRRRQAUUUUAFFFFABRRRQAUUUUAFFFFABRRRQAUUUUAFFFFABRRRQAUUUUAFFFFABRRRQAUU
UUAFFFFABRRRQAUUUUAFFFFABRRRQAUUUUAFFFFABRRRQAUUUUAFFFFABRRRQAUUUUAFFFFABRRR
QAUUUUAcl4V0nyfG3jXU/tniJ/tFza232PVZc2EXl20beZYpj5UfzsO2eZI3H8PO9r9nfahoWpWu
mah/ZOpT20kVrqHkLN9mlZSEl8tuH2sQ208HGDV+is4wSi4+v4nXUxEqlWNV7pRWtn8KSWjVnts1
63CiiitDkCiiigAooooAKKKKACiiigAooooAKKKKACiiigAooooAKKKKACiiigAooooAKKKKACii
igAooooAKKKKACiiigAooooAKKKKACiiigAooooAKKKKACiiigAooooAKKKKACiiigAooooAKKKK
ACiiigAooooAKKKKACiiigAooooAKKKKACiiigAooooAKKKKACiiigAooooAKKKKACiiigAooooA
KKKKACiiigD/2Q==</Data></Thumbnail></Binary></metadata>
